# Supplementary material for: A novel role for bone marrow-derived cells to recover damaged keratinocytes from radiation-induced injury
Source: Sci Rep. 2021 Mar 11;11:5653. doi: 10.1038/s41598-021-84818-1 (PMC7952382; doi:10.1038/s41598-021-84818-1)
Supplement: Supplementary file 3 — Supplementary Information. [file 41598_2021_84818_MOESM3_ESM.zip]

Archive with 2 entries (2 files):
- AR1962_ratio.csv
- __MACOSX/._AR1962_ratio.csv
