# Supplementary material for: A novel role for bone marrow-derived cells to recover damaged keratinocytes from radiation-induced injury
Source: Sci Rep. 2021 Mar 11;11:5653. doi: 10.1038/s41598-021-84818-1 (PMC7952382; doi:10.1038/s41598-021-84818-1)
Supplement: Supplementary file 3 — Supplementary Information. [file 41598_2021_84818_MOESM3_ESM.zip › AR1962_ratio.csv]

FeatureNum	Description	Set01_Log2Ratio	Set01_bScaleSig	Set01_bgSigEval	Set01_eScaleSig	Set01_egSigEval	ProbeID	PrimaryAccession	GeneSymbol	GenbankAccession	Cytoband	UniGeneID	EntrezGeneID	GO	EnsemblID	TIGRID	KEGG_Pathway	KEGG_Pathway_ID	KEGG_Link
4	Mus musculus serine peptidase inhibitor, Kazal type 7 (putative) (Spink7), mRNA [NM_001001803]	-0.236070598	26.19182415	0	22.23829132	0	A_55_P2051983	NM_001001803	Spink7	NM_001001803	mm|18qE1	Mm.478742	408198	GO:0003674(molecular_function)|GO:0004867(serine-type endopeptidase inhibitor activity)|GO:0005575(cellular_component)|GO:0005576(extracellular region)|GO:0008150(biological_process)|GO:0010466(negative regulation of peptidase activity)|GO:0030414(peptidase inhibitor activity)	ENSMUST00000076194	NP1221823
5	Mus musculus diazepam binding inhibitor-like 5 (Dbil5), mRNA [NM_021294]	3.707735786	75.70800947	1	989.1940952	2	A_52_P169082	NM_021294	Dbil5	NM_021294	mm|11qB5	Mm.347413	13168	GO:0000062(fatty-acyl-CoA binding)|GO:0005737(cytoplasm)|GO:0006810(transport)|GO:0008289(lipid binding)	ENSMUST00000040806	TC1580100
6	lincRNA:chr14:47978277-47985238 forward strand	0.980627255	52.98180322	1	104.5502207	1	A_30_P01028193	chr14:47978277-47985238_F			mm|14qC1
7	Mus musculus neuronal growth regulator 1 (Negr1), transcript variant 2, mRNA [NM_177274]	0.775786533	26.44384921	0	45.27512821	1	A_52_P237997	NM_177274	Negr1	NM_177274	mm|3qH4	Mm.317293	320840	GO:0003674(molecular_function)|GO:0005886(plasma membrane)|GO:0007155(cell adhesion)|GO:0007626(locomotory behavior)|GO:0007631(feeding behavior)|GO:0010976(positive regulation of neuron projection development)|GO:0016020(membrane)|GO:0016337(cell-cell adhesion)|GO:0030425(dendrite)|GO:0031225(anchored to membrane)|GO:0043025(neuronal cell body)	ENSMUST00000041425	TC1590147	Cell adhesion molecules (CAMs)	mmu04514
8	Mus musculus protein O-linked mannose beta 1,4-N-acetylglucosaminyltransferase 2 (Pomgnt2), transcript variant 4, mRNA [NM_153540]	0.992088073	387.369693	2	770.5022439	2	A_51_P414243	NM_153540	Pomgnt2	NM_153540	mm|9qF4	Mm.402151	215494	GO:0005783(endoplasmic reticulum)|GO:0006493(protein O-linked glycosylation)|GO:0008375(acetylglucosaminyltransferase activity)|GO:0016020(membrane)|GO:0016021(integral to membrane)|GO:0016740(transferase activity)|GO:0016757(transferase activity, transferring glycosyl groups)	ENSMUST00000084743	TC1576262
9	Mus musculus chemokine (C-C motif) receptor 8 (Ccr8), mRNA [NM_007720]	-0.209846404	26.55719066	0	22.96212462	0	A_55_P2136348	NM_007720	Ccr8	NM_007720	mm|9qF4	Mm.442098	12776	GO:0004871(signal transducer activity)|GO:0004930(G-protein coupled receptor activity)|GO:0004950(chemokine receptor activity)|GO:0005515(protein binding)|GO:0005886(plasma membrane)|GO:0006935(chemotaxis)|GO:0006955(immune response)|GO:0007165(signal transduction)|GO:0007186(G-protein coupled receptor signaling pathway)|GO:0007204(elevation of cytosolic calcium ion concentration)|GO:0016020(memb…	ENSMUST00000048777	NP1489265	Cytokine-cytokine receptor interaction // Chemokine signaling pathway // Viral carcinogenesis	mmu04060 // mmu04062 // mmu05203
10	Mus musculus cholinergic receptor, nicotinic, alpha polypeptide 7 (Chrna7), mRNA [NM_007390]	-1.023026733	46.89906946	1	23.07822977	0	A_51_P108228	NM_007390	Chrna7	NM_007390	mm|7qC	Mm.113464	11441	GO:0000187(activation of MAPK activity)|GO:0001540(beta-amyloid binding)|GO:0001666(response to hypoxia)|GO:0001988(positive regulation of heart rate involved in baroreceptor response to decreased systemic arterial blood pressure)|GO:0004889(acetylcholine-activated cation-selective channel activity)|GO:0005216(ion channel activity)|GO:0005230(extracellular ligand-gated ion channel activity)|GO:00…	ENSMUST00000032738	TC1590332	Calcium signaling pathway // Neuroactive ligand-receptor interaction // Cholinergic synapse // Nicotine addiction // Chemical carcinogenesis	mmu04020 // mmu04080 // mmu04725 // mmu05033 // mmu05204
11	lincRNA:chr7:134807861-134809001 reverse strand	-0.318287373	117.4866975	1	94.22684493	1	A_30_P01033363	chr7:134807861-134809001_R			mm|7qF3
12	PREDICTED: Mus musculus uncharacterized LOC102638932 (LOC102638932), ncRNA [XR_375334]	0.242925979	56.49028952	1	66.85006085	1	A_55_P2049737	XR_375334	LOC102638932	XR_375334	mm|2qH3	Mm.415064	102638932			TC1721584
13	lincRNA:chr17:3213918-3257944 forward strand	1.448606211	401.8589958	2	1096.850951	2	A_30_P01024440	chr17:3213918-3257944_F			mm|17qA1
14	lincRNA:chr8:72663591-72671154 forward strand	-0.015354639	6122.046029	2	6057.234448	2	A_30_P01025554	chr8:72663591-72671154_F			mm|8qB3.3
15	lincRNA:chr17:13812666-13820504 reverse strand	0.396606745	78.02074886	1	102.7071412	1	A_30_P01031558	chr17:13812666-13820504_R			mm|17qA1
16	lincRNA:chr6:67054389-67054857 forward strand	-0.178571193	26.68377152	0	23.57718374	0	A_30_P01030675	chr6:67054389-67054857_F			mm|6qC1
17	Mus musculus COP9 (constitutive photomorphogenic) homolog, subunit 3 (Arabidopsis thaliana) (Cops3), mRNA [NM_011991]	-0.341755088	1290.413552	2	1018.240538	2	A_51_P328014	NM_011991	Cops3	NM_011991	mm|11qB1.3	Mm.40	26572	GO:0001701(in utero embryonic development)|GO:0005515(protein binding)|GO:0005634(nucleus)|GO:0005737(cytoplasm)|GO:0008180(signalosome)|GO:0010388(cullin deneddylation)	ENSMUST00000019517	TC1765447
18	lincRNA:chr3:4797557-4798821 forward strand	0.589118472	449.5178319	2	676.2219371	2	A_30_P01019108	chr3:4797557-4798821_F			mm|3qA1
19		-0.266580059	521.8935486	2	433.8437389	2	A_55_P2056220
20	AV310571 RIKEN full-length enriched, 8 days embryo Mus musculus cDNA clone 5730591E17 3' similar to X54793 Rat liver mRNA for heat shock protein (hsp60). [AV310571]	0.461335445	4426.591043	2	6094.600011	2	A_55_P1985764	AV310571		AV310571	mm|11qA5	Mm.473987
21	Mus musculus coiled-coil domain containing 71 (Ccdc71), mRNA [NM_133744]	1.198926509	499.2549194	2	1146.133469	2	A_52_P108321	NM_133744	Ccdc71	NM_133744	mm|9qF2	Mm.46488	72454	GO:0003674(molecular_function)|GO:0005575(cellular_component)|GO:0008150(biological_process)	ENSMUST00000061209	TC1577326
22	Mus musculus ATP-binding cassette, sub-family G (WHITE), member 4 (Abcg4), mRNA [NM_138955]	0.372670153	371.6142567	2	481.146423	2	A_55_P2018002	NM_138955	Abcg4	NM_138955	mm|9qA5.2	Mm.101876	192663	GO:0000166(nucleotide binding)|GO:0005524(ATP binding)|GO:0033344(cholesterol efflux)|GO:0042803(protein homodimerization activity)|GO:0046982(protein heterodimerization activity)	ENSMUST00000034648	TC1581179	ABC transporters	mmu02010
23	Mus musculus tumor suppressor candidate 2 (Tusc2), mRNA [NM_019742]	0.086202793	1407.447533	2	1494.107482	2	A_52_P123354	NM_019742	Tusc2	NM_019742	mm|9qF1	Mm.21739	80385	GO:0001779(natural killer cell differentiation)|GO:0003674(molecular_function)|GO:0005739(mitochondrion)|GO:0006909(phagocytosis)|GO:0006954(inflammatory response)|GO:0032618(interleukin-15 production)|GO:0032700(negative regulation of interleukin-17 production)|GO:0032733(positive regulation of interleukin-10 production)|GO:0048469(cell maturation)|GO:0050829(defense response to Gram-negative ba…	ENSMUST00000010198	TC1577873
24	lincRNA:chr11:76400207-76434732 forward strand	0.332033874	91.87353177	1	115.6491826	1	A_30_P01023685	chr11:76400207-76434732_F			mm|11qB5
25	PREDICTED: Mus musculus SMAD family member 4 (Smad4), transcript variant X2, mRNA [XM_006525702]	1.21359298	439.2635157	2	1018.715754	2	A_55_P2061724	XM_006525702	Smad4	XM_006525702	mm|18qE2	Mm.407255	17128	GO:0000987(core promoter proximal region sequence-specific DNA binding)|GO:0000988(protein binding transcription factor activity)|GO:0001076(RNA polymerase II transcription factor binding transcription factor activity)|GO:0001085(RNA polymerase II transcription factor binding)|GO:0001658(branching involved in ureteric bud morphogenesis)|GO:0001666(response to hypoxia)|GO:0001701(in utero embryoni…		TC1622036	FoxO signaling pathway // Cell cycle // Wnt signaling pathway // TGF-beta signaling pathway // Hippo signaling pathway // Adherens junction // Signaling pathways regulating pluripotency of stem cells // Hepatitis B // HTLV-I infection // Pathways in cancer // Colorectal cancer // Pancreatic cancer // Chronic myeloid leukemia	mmu04068 // mmu04110 // mmu04310 // mmu04350 // mmu04390 // mmu04520 // mmu04550 // mmu05161 // mmu05166 // mmu05200 // mmu05210 // mmu05212 // mmu05220
26	Mus musculus transmembrane 6 superfamily member 2 (Tm6sf2), mRNA [NM_181540]	-1.176582678	239.3433737	2	105.8850704	1	A_55_P2049122	NM_181540	Tm6sf2	NM_181540	mm|8qB3.3	Mm.37974	107770	GO:0016020(membrane)|GO:0016021(integral to membrane)	ENSMUST00000049197	TC1584633
28	lincRNA:chr9:113648970-113715170 reverse strand	0.116188831	6814.747421	2	7386.285449	2	A_30_P01020389	chr9:113648970-113715170_R			mm|9qF3
29	Mus musculus killer cell lectin-like receptor subfamily G, member 1 (Klrg1), mRNA [NM_016970]	0.871459939	64.10901106	1	117.2882913	1	A_55_P1988844	NM_016970	Klrg1	NM_016970	mm|6qF1	Mm.20434	50928	GO:0002376(immune system process)|GO:0005886(plasma membrane)|GO:0007166(cell surface receptor signaling pathway)|GO:0016020(membrane)|GO:0016021(integral to membrane)|GO:0030246(carbohydrate binding)|GO:0045087(innate immune response)	ENSMUST00000032207	TC1588205
30	Mus musculus tumor necrosis factor (Tnf), transcript variant 1, mRNA [NM_013693]	-1.639239652	15954.65524	2	5121.853105	2	A_51_P385099	NM_013693	Tnf	NM_013693	mm|17qB1	Mm.1293	21926	GO:0000060(protein import into nucleus, translocation)|GO:0000122(negative regulation of transcription from RNA polymerase II promoter)|GO:0000165(MAPK cascade)|GO:0000185(activation of MAPKKK activity)|GO:0000187(activation of MAPK activity)|GO:0001775(cell activation)|GO:0001819(positive regulation of cytokine production)|GO:0001891(phagocytic cup)|GO:0001932(regulation of protein phosphorylati…	ENSMUST00000025263	TC1579092	MAPK signaling pathway // Cytokine-cytokine receptor interaction // NF-kappa B signaling pathway // Sphingolipid signaling pathway // mTOR signaling pathway // Apoptosis // TGF-beta signaling pathway // Osteoclast differentiation // Antigen processing and presentation // Toll-like receptor signaling pathway // NOD-like receptor signaling pathway // RIG-I-like receptor signaling pathway // Hematop…	mmu04010 // mmu04060 // mmu04064 // mmu04071 // mmu04150 // mmu04210 // mmu04350 // mmu04380 // mmu04612 // mmu04620 // mmu04621 // mmu04622 // mmu04640 // mmu04650 // mmu04660 // mmu04664 // mmu04668 // mmu04920 // mmu04930 // mmu04932 // mmu04940 // mmu05010 // mmu05014 // mmu05133 // mmu05134 // mmu05140 // mmu05142 // mmu05143 // mmu05144 // mmu05145 // mmu05146 // mmu05152 // mmu05160 // mmu…
31	Mus musculus platelet-activating factor acetylhydrolase, isoform 1b, subunit 1 (Pafah1b1), transcript variant 1, mRNA [NM_013625]	0.754581773	1617.761422	2	2729.393938	2	A_55_P2111005	NM_013625	Pafah1b1	NM_013625	mm|11qB5	Mm.397111	18472	GO:0000132(establishment of mitotic spindle orientation)|GO:0000226(microtubule cytoskeleton organization)|GO:0000235(astral microtubule)|GO:0000776(kinetochore)|GO:0001667(ameboidal cell migration)|GO:0001675(acrosome assembly)|GO:0001764(neuron migration)|GO:0001961(positive regulation of cytokine-mediated signaling pathway)|GO:0005515(protein binding)|GO:0005622(intracellular)|GO:0005623(cell)…	ENSMUST00000156794	TC1773064	Ether lipid metabolism // Metabolic pathways	mmu00565 // mmu01100
32	lincRNA:chr9:20313342-20323517 forward strand	2.291200265	254.8764572	2	1247.526351	2	A_30_P01029364	chr9:20313342-20323517_F			mm|9qA3
33	Mus musculus RIKEN cDNA 1110004F10 gene (1110004F10Rik), mRNA [NM_019772]	0.01430137	16091.59596	2	16251.90447	2	A_55_P2041509	NM_019772	1110004F10Rik	NM_019772	mm|7qF1	Mm.24231	56372	GO:0003674(molecular_function)|GO:0005575(cellular_component)|GO:0008150(biological_process)	ENSMUST00000032899	TC1572336
34	Mus musculus keratin associated protein 5-5 (Krtap5-5), mRNA [NM_001037822]	-0.558492808	545.5054852	2	370.4043126	2	A_55_P1985294	NM_001037822	Krtap5-5	NM_001037822	mm|7qF5	Mm.444495	114666	GO:0002244(hemopoietic progenitor cell differentiation)|GO:0003674(molecular_function)|GO:0005575(cellular_component)|GO:0005882(intermediate filament)|GO:0045095(keratin filament)	ENSMUST00000097943	TC1694735
35	Mus musculus 12 days embryo spinal ganglion cDNA, RIKEN full-length enriched library, clone:D130071G01 product:unclassifiable, full insert sequence. [AK051746]	1.984144957	25.52261161	0	100.9746275	1	A_55_P2242690	AK051746	D2Ertd127e	AK051746	mm|2qE3	Mm.441738	51873			TC1669358
36	lincRNA:chr6:86425510-86450160 forward strand	0.460200684	3295.304778	2	4533.460101	2	A_30_P01029765	chr6:86425510-86450160_F			mm|6qD1
37	Mus musculus 10, 11 days embryo whole body cDNA, RIKEN full-length enriched library, clone:2810428J06 product:unclassifiable, full insert sequence. [AK013182]	1.195572528	25.32859962	0	58.01153696	1	A_55_P2364211	AK013182	2810428J06Rik	AK013182	mm|3qG3		67058			TC1591015
38		-0.111821738	25.22442725	0	23.34315837	0	A_55_P1975977				mm|2qC3
40	Mus musculus thiosulfate sulfurtransferase (rhodanese)-like domain containing 3 (Tstd3), mRNA [NM_029840]	-1.199386413	1898.916425	2	826.9029942	2	A_51_P358243	NM_029840	Tstd3	NM_029840	mm|4qA3	Mm.87238	77032	GO:0003674(molecular_function)|GO:0004792(thiosulfate sulfurtransferase activity)|GO:0005575(cellular_component)|GO:0008150(biological_process)	ENSMUST00000029915	TC1581004
41	Mus musculus 10 days embryo whole body cDNA, RIKEN full-length enriched library, clone:3426406K10 product:hypothetical protein, full insert sequence. [AK132212]	0.081256431	1613.888111	2	1707.395158	2	A_55_P2252586	AK132212	3426406K10Rik	AK132212	mm|XqB		100038604
42	lincRNA:chr16:32309935-32328234 reverse strand	-0.690502166	5164.680978	2	3200.233274	2	A_30_P01020720	chr16:32309935-32328234_R			mm|16qB3
43		1.059447353	27.7482502	1	57.83104419	1	A_55_P2153545				mm|XqC1
44	lincRNA:chr1:6199946-6200603 reverse strand	0.751841709	24.59576648	0	41.41782298	1	A_30_P01025927	chr1:6199946-6200603_R			mm|1qA1
46	predicted gene 3187 [Source:MGI Symbol;Acc:MGI:3781366] [ENSMUST00000178429]	0.502479625	50.85301907	1	72.04074259	1	A_55_P1999972	ENSMUST00000178429			mm|14qA1				ENSMUST00000178429
47	Mus musculus adult male urinary bladder cDNA, RIKEN full-length enriched library, clone:9530095P05 product:unclassifiable, full insert sequence. [AK035720]	1.886603762	24.28131161	0	89.78348625	1	A_55_P2036031	AK035720	Gm2675	AK035720	mm|15qD1	Mm.417769	100040231	GO:0003674(molecular_function)|GO:0005575(cellular_component)|GO:0008150(biological_process)
48	Mus musculus BCL2/adenovirus E1B interacting protein 3-like (Bnip3l), mRNA [NM_009761]	-0.037672808	2755.562386	2	2684.53829	2	A_55_P2073699	NM_009761	Bnip3l	NM_009761	mm|14qD1	Mm.29820	12177	GO:0005515(protein binding)|GO:0005521(lamin binding)|GO:0005634(nucleus)|GO:0005635(nuclear envelope)|GO:0005739(mitochondrion)|GO:0005740(mitochondrial envelope)|GO:0005741(mitochondrial outer membrane)|GO:0005783(endoplasmic reticulum)|GO:0005829(cytosol)|GO:0006915(apoptotic process)|GO:0016020(membrane)|GO:0016021(integral to membrane)|GO:0035694(mitochondrial protein catabolic process)|GO:0…	ENSMUST00000138160	TC1630739
49	Mus musculus marginal zone B and B1 cell-specific protein 1 (Mzb1), mRNA [NM_027222]	-0.061925103	194.8018065	2	186.6171989	2	A_51_P452153	NM_027222	Mzb1	NM_027222	mm|18qB2	Mm.27252	69816	GO:0002642(positive regulation of immunoglobulin biosynthetic process)|GO:0005515(protein binding)|GO:0005576(extracellular region)|GO:0005737(cytoplasm)|GO:0005783(endoplasmic reticulum)|GO:0005788(endoplasmic reticulum lumen)|GO:0008284(positive regulation of cell proliferation)|GO:0030888(regulation of B cell proliferation)|GO:0033622(integrin activation)|GO:0034663(endoplasmic reticulum chape…	ENSMUST00000025211	TC1583132
50	Mus musculus notch 2 (Notch2), mRNA [NM_010928]	1.011535262	9181.545375	2	18510.50386	2	A_52_P289213	NM_010928	Notch2	NM_010928	mm|3qF2.2	Mm.485843	18129	GO:0000122(negative regulation of transcription from RNA polymerase II promoter)|GO:0001701(in utero embryonic development)|GO:0001709(cell fate determination)|GO:0001890(placenta development)|GO:0001947(heart looping)|GO:0002011(morphogenesis of an epithelial sheet)|GO:0002437(inflammatory response to antigenic stimulus)|GO:0003184(pulmonary valve morphogenesis)|GO:0005509(calcium ion binding)|G…	ENSMUST00000079812		Dorso-ventral axis formation // Notch signaling pathway // Thyroid hormone signaling pathway // MicroRNAs in cancer	mmu04320 // mmu04330 // mmu04919 // mmu05206
51	lincRNA:chr13:53100475-53113850 reverse strand	-0.497047057	1899.365678	2	1345.806162	2	A_30_P01028667	chr13:53100475-53113850_R			mm|13qB1
52	lincRNA:chr5:96591892-96606467 reverse strand	-0.490959225	38797.43972	2	27606.38965	2	A_30_P01026843	chr5:96591892-96606467_R			mm|5qE3
53	Mus musculus defensin beta 19 (Defb19), mRNA [NM_145157]	-0.721097292	36.68519671	1	22.25455618	0	A_52_P117601	NM_145157	Defb19	NM_145157	mm|2qH1	Mm.82820	246700	GO:0003674(molecular_function)|GO:0005575(cellular_component)|GO:0005576(extracellular region)|GO:0006952(defense response)|GO:0008150(biological_process)|GO:0042742(defense response to bacterium)	ENSMUST00000053180	TC1595459
54	lincRNA:chr2:77655293-77657696 reverse strand	-0.086941796	23.55403187	0	22.17650843	0	A_30_P01026156	chr2:77655293-77657696_R			mm|2qC3
55	Mus musculus homeodomain interacting protein kinase 1 (Hipk1), mRNA [NM_010432]	-0.029888247	1704.378325	2	1669.432038	2	A_55_P2087013	NM_010432	Hipk1	NM_010432	mm|3qF2.2	Mm.20827	15257	GO:0000122(negative regulation of transcription from RNA polymerase II promoter)|GO:0000166(nucleotide binding)|GO:0003677(DNA binding)|GO:0003714(transcription corepressor activity)|GO:0004672(protein kinase activity)|GO:0004674(protein serine/threonine kinase activity)|GO:0005515(protein binding)|GO:0005524(ATP binding)|GO:0005622(intracellular)|GO:0005634(nucleus)|GO:0005737(cytoplasm)|GO:0006…	ENSMUST00000029438	TC1671930
56	lincRNA:chr8:91471819-91551119 reverse strand	-1.11386488	216.5416065	2	100.0540365	1	A_30_P01021140	chr8:91471819-91551119_R			mm|8qC3
57	Mus musculus cytochrome P450, family 39, subfamily a, polypeptide 1 (Cyp39a1), transcript variant 1, mRNA [NM_018887]	0.790175693	2699.873519	2	4668.850896	2	A_55_P2086143	NM_018887	Cyp39a1	NM_018887	mm|17qB3	Mm.376968	56050	GO:0004497(monooxygenase activity)|GO:0005506(iron ion binding)|GO:0005783(endoplasmic reticulum)|GO:0006629(lipid metabolic process)|GO:0006699(bile acid biosynthetic process)|GO:0006707(cholesterol catabolic process)|GO:0007586(digestion)|GO:0008202(steroid metabolic process)|GO:0008387(steroid 7-alpha-hydroxylase activity)|GO:0008396(oxysterol 7-alpha-hydroxylase activity)|GO:0016020(membrane)…	ENSMUST00000170988	NP748314	Primary bile acid biosynthesis	mmu00120
58	lincRNA:chr9:121207045-121269020 reverse strand	-1.00673471	158.975082	2	79.11734633	1	A_30_P01022210	chr9:121207045-121269020_R			mm|9qF4
59	Mus musculus zinc finger, ZZ domain containing 3 (Zzz3), transcript variant 2, mRNA [NM_001080755]	0.76222344	272.9963672	2	463.0298469	2	A_55_P2033932	NM_001080755	Zzz3	NM_001080755	mm|3qH3	Mm.379292	108946	GO:0003674(molecular_function)|GO:0003677(DNA binding)|GO:0003682(chromatin binding)|GO:0005634(nucleus)|GO:0005671(Ada2/Gcn5/Ada3 transcription activator complex)|GO:0006351(transcription, DNA-dependent)|GO:0006355(regulation of transcription, DNA-dependent)|GO:0008150(biological_process)|GO:0008270(zinc ion binding)|GO:0046872(metal ion binding)	ENSMUST00000106100	TC1605694
60	Mus musculus glucose-fructose oxidoreductase domain containing 2 (Gfod2), mRNA [NM_027469]	-2.534523215	132.9508235	2	22.94687337	1	A_51_P111488	NM_027469	Gfod2	NM_027469	mm|8qD3	Mm.40954	70575	GO:0003674(molecular_function)|GO:0005576(extracellular region)|GO:0005578(proteinaceous extracellular matrix)|GO:0016491(oxidoreductase activity)|GO:0030198(extracellular matrix organization)|GO:0031012(extracellular matrix)|GO:0055114(oxidation-reduction process)	ENSMUST00000013294	TC1580869
61	Mus musculus biogenesis of lysosomal organelles complex-1, subunit 6, pallidin (Bloc1s6), mRNA [NM_019788]	-0.261687736	2604.271573	2	2172.253033	2	A_55_P2433218	NM_019788	Bloc1s6	NM_019788	mm|2qE5	Mm.268921	18457	GO:0005515(protein binding)|GO:0005622(intracellular)|GO:0005623(cell)|GO:0005737(cytoplasm)|GO:0005768(endosome)|GO:0006904(vesicle docking involved in exocytosis)|GO:0006906(vesicle fusion)|GO:0007596(blood coagulation)|GO:0008089(anterograde axon cargo transport)|GO:0016020(membrane)|GO:0019898(extrinsic to membrane)|GO:0030133(transport vesicle)|GO:0030318(melanocyte differentiation)|GO:00310…	ENSMUST00000148460	TC1575682
62	lincRNA:chr5:23363666-23371611 reverse strand	-0.122893221	150.6664065	2	138.3636099	2	A_30_P01030870	chr5:23363666-23371611_R			mm|5qA3
63	Mus musculus WD repeat domain 34 (Wdr34), mRNA [NM_001008498]	0.28297965	234792.395	2	285673.1271	2	A_55_P2157676	NM_001008498	Wdr34	NM_001008498	mm|2qB	Mm.88053	71820	GO:0003674(molecular_function)|GO:0005737(cytoplasm)|GO:0005814(centriole)|GO:0005930(axoneme)|GO:0008150(biological_process)|GO:0036064(cilium basal body)	ENSMUST00000113711	TC1582009
64		0.080862565	423.6962241	2	448.1223979	2	A_55_P2069781
65	lincRNA:chr10:120336296-120354471 reverse strand	3.134669551	22.5250387	0	197.8313466	2	A_30_P01019449	chr10:120336296-120354471_R			mm|10qD2
66	Mus musculus Morf4 family associated protein 1 (Mrfap1), mRNA [NM_026242]	2.600078927	75.00341968	1	454.7605813	2	A_55_P2137336	NM_026242	Mrfap1	NM_026242	mm|5qB3	Mm.490257	67568	GO:0005515(protein binding)|GO:0005575(cellular_component)|GO:0005634(nucleus)|GO:0005737(cytoplasm)|GO:0008150(biological_process)	ENSMUST00000068795	TC1573330
67	C79015 Mouse 3.5-dpc blastocyst cDNA Mus musculus cDNA clone J0059B03 3'. [C79015]	-0.357388763	1128.667613	2	881.010989	2	A_55_P2279572	C79015	C79015	C79015	mm|11qE2	Mm.5780	97715
68	lincRNA:chr12:72103832-72116875 forward strand	4.148925715	28.30599407	1	502.1454147	2	A_30_P01023723	chr12:72103832-72116875_F			mm|12qC3
69	lincRNA:chr5:25168628-25185353 forward strand	0.714624641	22.21412372	0	36.45462531	1	A_30_P01033167	chr5:25168628-25185353_F			mm|5qA3
70	Mus musculus microtubule associated serine/threonine kinase family member 4 (Mast4), mRNA [NM_175171]	3.520592844	66.0399294	1	757.8978044	2	A_51_P168695	NM_175171	Mast4	NM_175171	mm|13qD1	Mm.202606	328329	GO:0000166(nucleotide binding)|GO:0000287(magnesium ion binding)|GO:0004672(protein kinase activity)|GO:0004674(protein serine/threonine kinase activity)|GO:0005524(ATP binding)|GO:0005575(cellular_component)|GO:0005737(cytoplasm)|GO:0006468(protein phosphorylation)|GO:0016301(kinase activity)|GO:0016310(phosphorylation)|GO:0016740(transferase activity)|GO:0016772(transferase activity, transferri…	ENSMUST00000167058	TC1752743
71	lincRNA:chr17:8719950-8783850 forward strand	0.33138044	2272.745117	2	2859.605908	2	A_30_P01027779	chr17:8719950-8783850_F			mm|17qA1
72	signal peptide, CUB domain, EGF-like 3 [Source:MGI Symbol;Acc:MGI:3045253] [ENSMUST00000043503]	-0.072847515	22.00202256	0	20.91863386	0	A_55_P2167530	ENSMUST00000043503	Scube3	XM_006524323	mm|17qA3.3		268935	GO:0005509(calcium ion binding)|GO:0005576(extracellular region)|GO:0009986(cell surface)|GO:0051260(protein homooligomerization)|GO:0051291(protein heterooligomerization)	ENSMUST00000043503	TC1601307
73	lincRNA:chr9:65368908-65377592 reverse strand	2.594246486	27.35471612	1	165.1878956	2	A_30_P01024579	chr9:65368908-65377592_R			mm|9qC
74	Mus musculus mitogen-activated protein kinase kinase kinase kinase 2 (Map4k2), transcript variant 1, mRNA [NM_009006]	-0.556539367	1550.620414	2	1054.315166	2	A_52_P204689	NM_009006	Map4k2	NM_009006	mm|19qA	Mm.25860	26412	GO:0000165(MAPK cascade)|GO:0000166(nucleotide binding)|GO:0000185(activation of MAPKKK activity)|GO:0002376(immune system process)|GO:0004672(protein kinase activity)|GO:0004674(protein serine/threonine kinase activity)|GO:0005083(small GTPase regulator activity)|GO:0005524(ATP binding)|GO:0005622(intracellular)|GO:0005737(cytoplasm)|GO:0005794(Golgi apparatus)|GO:0005886(plasma membrane)|GO:000…	ENSMUST00000142496	TC1601407	MAPK signaling pathway	mmu04010
75	H3037A08-5 NIA Mouse 15K cDNA Clone Set Mus musculus cDNA clone H3037A08 5'. [BG079202]	1.953188375	21.80820543	0	84.4477762	1	A_55_P2218748	BG079202	C77488	BG079202	mm|14qE2.1	Mm.172634	30874			TC1642839
76	coiled-coil domain containing 108 [Source:MGI Symbol;Acc:MGI:2444274] [ENSMUST00000130489]	0.157461135	1562.383243	2	1742.56143	2	A_55_P2143616	ENSMUST00000130489	Ccdc108	AK038623	mm|1qC3	Mm.186404	241116	GO:0005575(cellular_component)|GO:0008150(biological_process)|GO:0016020(membrane)|GO:0016021(integral to membrane)	ENSMUST00000130489	TC1595392
78	lincRNA:chr5:77239012-77271614 forward strand	-0.070229316	21.64471012	0	20.61629609	0	A_30_P01031589	chr5:77239012-77271614_F			mm|5qC3.3
79	lincRNA:chr17:44503516-44504852 reverse strand	-0.358922834	327.4339315	2	255.3154779	2	A_30_P01033198	chr17:44503516-44504852_R			mm|17qB3
80	Mus musculus sonic hedgehog (Shh), mRNA [NM_009170]	-0.069549997	21.54524677	0	20.53122382	0	A_52_P49014	NM_009170	Shh	NM_009170	mm|5qB1	Mm.57202	20423	GO:0000122(negative regulation of transcription from RNA polymerase II promoter)|GO:0001525(angiogenesis)|GO:0001569(patterning of blood vessels)|GO:0001570(vasculogenesis)|GO:0001656(metanephros development)|GO:0001658(branching involved in ureteric bud morphogenesis)|GO:0001708(cell fate specification)|GO:0001755(neural crest cell migration)|GO:0001822(kidney development)|GO:0001841(neural tube…	ENSMUST00000002708	TC1583717	Hedgehog signaling pathway // Pathways in cancer // Basal cell carcinoma	mmu04340 // mmu05200 // mmu05217
81	Mus musculus cytoskeleton associated protein 5 (Ckap5), transcript variant 1, mRNA [NM_001165989]	0.012529011	455.4233871	2	459.395712	2	A_55_P2110215	NM_001165989	Ckap5	NM_001165989	mm|2qE1	Mm.168478	75786	GO:0000922(spindle pole)|GO:0000930(gamma-tubulin complex)|GO:0005737(cytoplasm)|GO:0005813(centrosome)|GO:0005856(cytoskeleton)|GO:0007049(cell cycle)|GO:0007051(spindle organization)|GO:0007067(mitosis)|GO:0008017(microtubule binding)|GO:0030951(establishment or maintenance of microtubule cytoskeleton polarity)|GO:0035371(microtubule plus end)|GO:0043021(ribonucleoprotein complex binding)|GO:00…	ENSMUST00000099716	TC1573524
82	predicted gene 21994 [Source:MGI Symbol;Acc:MGI:5439751] [ENSMUST00000063463]	-1.115565794	198.5943609	2	91.6533084	1	A_55_P2007205	ENSMUST00000063463		XM_006500531	mm|2qG3				ENSMUST00000063463
83	Mus musculus CD34 antigen (Cd34), transcript variant 2, mRNA [NM_133654]	2.444678693	31.50577377	1	171.5188146	2	A_51_P204740	NM_133654	Cd34	NM_133654	mm|1qH6	Mm.29798	12490	GO:0001894(tissue homeostasis)|GO:0001935(endothelial cell proliferation)|GO:0005576(extracellular region)|GO:0005737(cytoplasm)|GO:0005764(lysosome)|GO:0005886(plasma membrane)|GO:0006536(glutamate metabolic process)|GO:0007155(cell adhesion)|GO:0008134(transcription factor binding)|GO:0008217(regulation of blood pressure)|GO:0009897(external side of plasma membrane)|GO:0009925(basal plasma memb…	ENSMUST00000110815	TC1574057	Cell adhesion molecules (CAMs) // Hematopoietic cell lineage	mmu04514 // mmu04640
84	Mus musculus biliverdin reductase B (flavin reductase (NADPH)) (Blvrb), transcript variant 1, mRNA [NM_144923]	-0.561827449	3031.695508	2	2053.802441	2	A_55_P1991585	NM_144923	Blvrb	NM_144923	mm|7qA3	Mm.24021	233016	GO:0004074(biliverdin reductase activity)|GO:0005634(nucleus)|GO:0005737(cytoplasm)|GO:0005829(cytosol)|GO:0005886(plasma membrane)|GO:0016491(oxidoreductase activity)|GO:0042167(heme catabolic process)|GO:0042602(riboflavin reductase (NADPH) activity)|GO:0055114(oxidation-reduction process)|GO:0070062(extracellular vesicular exosome)	ENSMUST00000037399	TC1579296	Riboflavin metabolism // Porphyrin and chlorophyll metabolism	mmu00740 // mmu00860
85	Mus musculus topoisomerase I binding, arginine/serine-rich like (Toporsl), mRNA [NM_026652]	-0.068071929	21.34329979	0	20.35962957	0	A_55_P2158836	NM_026652	Toporsl	NM_026652	mm|4qB2	Mm.85045	68274	GO:0003674(molecular_function)|GO:0005575(cellular_component)|GO:0008150(biological_process)	ENSMUST00000107671	TC1588037
86	Mus musculus olfactory receptor 462 (Olfr462), mRNA [NM_146411]	-1.267790143	125.6251984	2	52.17156919	1	A_55_P2086797	NM_146411	Olfr462	NM_146411	mm|11qC	Mm.377484	258406	GO:0004871(signal transducer activity)|GO:0004930(G-protein coupled receptor activity)|GO:0004984(olfactory receptor activity)|GO:0005886(plasma membrane)|GO:0007165(signal transduction)|GO:0007186(G-protein coupled receptor signaling pathway)|GO:0007608(sensory perception of smell)|GO:0016020(membrane)|GO:0016021(integral to membrane)|GO:0050896(response to stimulus)|GO:0050911(detection of chem…	ENSMUST00000049743	TC1600039	Olfactory transduction	mmu04740
87	Mus musculus killer cell lectin-like receptor subfamily A, member 22 (Klra22), mRNA [NM_053152]	-0.067812063	21.28082668	0	20.3036926	0	A_55_P2170350	NM_053152	Klra22	NM_053152	mm|6qF3	Mm.333431	93969	GO:0003674(molecular_function)|GO:0005886(plasma membrane)|GO:0008150(biological_process)		NP481380
88	lincRNA:chr14:76912477-76931702 forward strand	0.080920009	57.29825062	1	60.60391951	1	A_30_P01021693	chr14:76912477-76931702_F			mm|14qD3
90	Mus musculus RNA binding motif protein 26 (Rbm26), mRNA [NM_134077]	0.497254432	336.502222	2	474.981217	2	A_51_P106952	NM_134077	Rbm26	NM_134077	mm|14qE2.3	Mm.474531	74213	GO:0000166(nucleotide binding)|GO:0003676(nucleic acid binding)|GO:0003723(RNA binding)|GO:0005575(cellular_component)|GO:0006397(mRNA processing)|GO:0010923(negative regulation of phosphatase activity)|GO:0046872(metal ion binding)		TC1603323
91	lincRNA:chr16:59557120-59602070 forward strand	0.516978854	214.3835722	2	306.7733617	2	A_30_P01024335	chr16:59557120-59602070_F			mm|16qC1.3
92	PREDICTED: Mus musculus uncharacterized LOC102639676 (LOC102639676), ncRNA [XR_383856]	1.538638862	21.17907918	0	61.52951955	1	A_55_P2335045	XR_383856	LOC102639676	XR_383856	mm|15qB1	Mm.309140	102639676			TC1619781
93	lincRNA:chr5:120269342-120279542 reverse strand	-0.106022121	44.99573413	1	41.80762561	1	A_30_P01029862	chr5:120269342-120279542_R			mm|5qF
94	lincRNA:chr8:113968152-113973727 forward strand	0.265932765	792.8756422	2	953.3641465	2	A_30_P01027625	chr8:113968152-113973727_F			mm|8qE1
96	F-box and leucine-rich repeat protein 2 [Source:MGI Symbol;Acc:MGI:1919429] [ENSMUST00000117537]	0.011755987	188.6064566	2	190.1496195	2	A_52_P604735	ENSMUST00000117537	Fbxl2	XR_379879	mm|9qF3		72179	GO:0004842(ubiquitin-protein ligase activity)|GO:0005515(protein binding)|GO:0005516(calmodulin binding)|GO:0006511(ubiquitin-dependent protein catabolic process)|GO:0006513(protein monoubiquitination)|GO:0016020(membrane)	ENSMUST00000117537	TC1694524
97	lincRNA:chr12:110944403-110988678 reverse strand	-2.180345595	493.7072504	2	108.9231219	2	A_30_P01020302	chr12:110944403-110988678_R			mm|12qF1
98		-0.524221444	167.0059788	2	116.1249768	2	A_55_P2083725				mm|2qF1
99	lincRNA:chr18:32389815-32392082 forward strand	-0.615797011	348.285836	2	227.2806389	2	A_30_P01023984	chr18:32389815-32392082_F			mm|18qB1
100	Mus musculus 0 day neonate thymus cDNA, RIKEN full-length enriched library, clone:A430090E23 product:hypothetical protein, full insert sequence. [AK138846]	0.024852672	90.01392004	1	91.57798325	1	A_55_P2184108	AK138846	Gm10589	AK138846	mm|7qF1	Mm.3810	100037281			TC1608771
101	Mus musculus enolase 1, alpha non-neuron (Eno1), mRNA [NM_023119]	-0.010606688	22933.29527	2	22765.30806	2	A_55_P1958097	NM_023119	Eno1	NM_023119	mm|4qE2	Mm.70666	13806	GO:0001701(in utero embryonic development)|GO:0003723(RNA binding)|GO:0004634(phosphopyruvate hydratase activity)|GO:0005615(extracellular space)|GO:0005634(nucleus)|GO:0005737(cytoplasm)|GO:0019897(extrinsic to plasma membrane)|GO:0042803(protein homodimerization activity)|GO:0043005(neuron projection)|GO:0046982(protein heterodimerization activity)|GO:0051099(positive regulation of binding)|GO:…			Glycolysis / Gluconeogenesis // Metabolic pathways // Carbon metabolism // Biosynthesis of amino acids // RNA degradation // HIF-1 signaling pathway	mmu00010 // mmu01100 // mmu01200 // mmu01230 // mmu03018 // mmu04066
102	Mus musculus actin filament associated protein 1-like 2 (Afap1l2), transcript variant 3, mRNA [NM_146102]	2.672551425	24.55347182	1	156.5420632	2	A_55_P1962224	NM_146102	Afap1l2	NM_146102	mm|19qD2	Mm.226284	226250	GO:0005737(cytoplasm)|GO:0006954(inflammatory response)|GO:0007346(regulation of mitotic cell cycle)|GO:0017124(SH3 domain binding)|GO:0030296(protein tyrosine kinase activator activity)|GO:0032675(regulation of interleukin-6 production)|GO:0032757(positive regulation of interleukin-8 production)|GO:0042169(SH2 domain binding)|GO:0045742(positive regulation of epidermal growth factor receptor sig…	ENSMUST00000111584	TC1580456
103	lincRNA:chr11:97457180-97487074 reverse strand	-0.06627393	21.1729412	0	20.22230939	0	A_30_P01018954	chr11:97457180-97487074_R			mm|11qD
104	Mus musculus TM2 domain containing 1 (Tm2d1), mRNA [NM_053157]	-1.220261961	2776.456401	2	1191.668351	2	A_55_P1952434	NM_053157	Tm2d1	NM_053157	mm|4qC6	Mm.331719	94043	GO:0001540(beta-amyloid binding)|GO:0004930(G-protein coupled receptor activity)|GO:0005887(integral to plasma membrane)|GO:0006915(apoptotic process)|GO:0007186(G-protein coupled receptor signaling pathway)|GO:0016020(membrane)|GO:0016021(integral to membrane)|GO:0097190(apoptotic signaling pathway)	ENSMUST00000102793	NP745045
105		0.148288326	352286.995	2	390423.4055	2	A_55_P1955242	NAP114395-1			mm|1qC1.2
106	Mus musculus X-prolyl aminopeptidase (aminopeptidase P) 2, membrane-bound (Xpnpep2), transcript variant 2, mRNA [NM_001289729]	1.150539753	116.5796411	2	258.8032291	2	A_55_P1985950	NM_001289729	Xpnpep2	NM_001289729	mm|XqA4	Mm.129279	170745	GO:0003674(molecular_function)|GO:0004177(aminopeptidase activity)|GO:0006508(proteolysis)|GO:0008150(biological_process)|GO:0008233(peptidase activity)|GO:0016787(hydrolase activity)|GO:0046872(metal ion binding)|GO:0070062(extracellular vesicular exosome)	ENSMUST00000077775	NP716565	Protein digestion and absorption	mmu04974
107		0.174383284	222.4464039	2	251.0267414	2	A_55_P2011091				mm|17qA1
108	Mus musculus ATPase, class VI, type 11C (Atp11c), transcript variant 1, mRNA [NM_001037863]	-1.517050599	421.8833021	2	147.4058099	2	A_55_P2186085	NM_001037863	Atp11c	NM_001037863	mm|XqA6	Mm.490394	320940	GO:0000166(nucleotide binding)|GO:0000287(magnesium ion binding)|GO:0004012(phospholipid-translocating ATPase activity)|GO:0005524(ATP binding)|GO:0005765(lysosomal membrane)|GO:0005783(endoplasmic reticulum)|GO:0005886(plasma membrane)|GO:0006812(cation transport)|GO:0015914(phospholipid transport)|GO:0016020(membrane)|GO:0016021(integral to membrane)|GO:0016787(hydrolase activity)|GO:0019829(ca…	ENSMUST00000101527	TC1578173
109	lincRNA:chr5:106353430-106353843 forward strand	-0.116275732	85.65634712	1	79.02364661	1	A_30_P01032907	chr5:106353430-106353843_F			mm|5qE5
110	lincRNA:chr2:104398943-104412968 forward strand	-0.972162168	69.63304832	1	35.49485729	1	A_30_P01029867	chr2:104398943-104412968_F			mm|2qE2
111	Mus musculus GATA binding protein 1 (Gata1), mRNA [NM_008089]	0.16466789	57.47673905	1	64.42613744	1	A_55_P2046852	NM_008089	Gata1	NM_008089	mm|XqA1.1	Mm.335973	14460	GO:0000122(negative regulation of transcription from RNA polymerase II promoter)|GO:0000976(transcription regulatory region sequence-specific DNA binding)|GO:0000977(RNA polymerase II regulatory region sequence-specific DNA binding)|GO:0000978(RNA polymerase II core promoter proximal region sequence-specific DNA binding)|GO:0000981(sequence-specific DNA binding RNA polymerase II transcription fac…	ENSMUST00000033502	TC1583912
112	Mus musculus 4 days neonate male adipose cDNA, RIKEN full-length enriched library, clone:B430210D09 product:unclassifiable, full insert sequence. [AK080922]	0.402064137	23.17564246	1	30.62422787	1	A_55_P1965358	AK080922	9430091E24Rik	AK080922	mm|8qE1		434350	GO:0003674(molecular_function)|GO:0005575(cellular_component)|GO:0008150(biological_process)
113		1.524206997	21.41746429	0	61.60274677	1	A_55_P2108825				mm|3qF2.1
114	Mus musculus selection and upkeep of intraepithelial T cells 2 (Skint2), transcript variant 1, mRNA [NM_001285963]	1.635327479	202.2887293	2	628.4262392	2	A_52_P95577	NM_001285963	Skint2	NM_001285963	mm|4qD1	Mm.259806	329919	GO:0016020(membrane)|GO:0016021(integral to membrane)	ENSMUST00000106559	NP590560
115	lincRNA:chr17:88890039-88905680 forward strand	-0.066329893	21.50076539	0	20.53461822	0	A_30_P01021023	chr17:88890039-88905680_F			mm|17qE4
116	Mus musculus olfactory receptor 616 (Olfr616), mRNA [NM_147099]	1.595335217	28.05522476	1	84.77299084	1	A_66_P114577	NM_147099	Olfr616	NM_147099	mm|7qE3	Mm.377845	259103	GO:0004871(signal transducer activity)|GO:0004930(G-protein coupled receptor activity)|GO:0004984(olfactory receptor activity)|GO:0005886(plasma membrane)|GO:0007165(signal transduction)|GO:0007186(G-protein coupled receptor signaling pathway)|GO:0007608(sensory perception of smell)|GO:0016020(membrane)|GO:0016021(integral to membrane)|GO:0050896(response to stimulus)|GO:0050911(detection of chem…	ENSMUST00000106886	TC1599914	Olfactory transduction	mmu04740
117	Mus musculus syntaxin 8 (Stx8), mRNA [NM_018768]	1.206734222	21.57609902	0	49.80077764	1	A_55_P2176989	NM_018768	Stx8	NM_018768	mm|11qB3	Mm.3973	55943	GO:0000149(SNARE binding)|GO:0005484(SNAP receptor activity)|GO:0005765(lysosomal membrane)|GO:0006810(transport)|GO:0006886(intracellular protein transport)|GO:0006906(vesicle fusion)|GO:0008333(endosome to lysosome transport)|GO:0016020(membrane)|GO:0016021(integral to membrane)|GO:0016192(vesicle-mediated transport)|GO:0031201(SNARE complex)|GO:0031625(ubiquitin protein ligase binding)|GO:0031…	ENSMUST00000021285	TC1604384	SNARE interactions in vesicular transport	mmu04130
118	lincRNA:chr16:50715231-50841124 forward strand	-0.799501131	705.728081	2	405.4745274	2	A_30_P01025937	chr16:50715231-50841124_F			mm|16qB5
119	Mus musculus IGF-like family receptor 1 (Igflr1), mRNA [NM_145580]	-2.670334645	5277.797264	2	829.0903818	2	A_55_P1955078	NM_145580	Igflr1	NM_145580	mm|7qB1	Mm.333757	101883	GO:0005515(protein binding)|GO:0005886(plasma membrane)|GO:0008150(biological_process)|GO:0016020(membrane)|GO:0016021(integral to membrane)	ENSMUST00000167042	TC1680907
121	Mus musculus CCAAT/enhancer binding protein (C/EBP), gamma (Cebpg), mRNA [NM_009884]	0.186940152	2815.936466	2	3205.512281	2	A_52_P438082	NM_009884	Cebpg	NM_009884	mm|7qB1	Mm.273090	12611	GO:0003677(DNA binding)|GO:0003690(double-stranded DNA binding)|GO:0003700(sequence-specific DNA binding transcription factor activity)|GO:0005515(protein binding)|GO:0005634(nucleus)|GO:0006337(nucleosome disassembly)|GO:0006338(chromatin remodeling)|GO:0006351(transcription, DNA-dependent)|GO:0006355(regulation of transcription, DNA-dependent)|GO:0006357(regulation of transcription from RNA pol…	ENSMUST00000070191	TC1593758	Tuberculosis	mmu05152
122	Mus musculus predicted gene 7904 (Gm7904), non-coding RNA [NR_003372]	-0.343081586	38.72429281	1	30.52851272	1	A_66_P114169	NR_003372	Gm7904	NR_003372	mm|9qA3	Mm.247282	666043			TC1655190
123	Mus musculus adenylate kinase 2 (Ak2), transcript variant 2, mRNA [NM_016895]	0.539343169	13509.97644	2	19634.19336	2	A_55_P1957613	NM_016895	Ak2	NM_016895	mm|4qD2.2	Mm.29460	11637	GO:0000166(nucleotide binding)|GO:0004017(adenylate kinase activity)|GO:0005524(ATP binding)|GO:0005739(mitochondrion)|GO:0005743(mitochondrial inner membrane)|GO:0005758(mitochondrial intermembrane space)|GO:0005829(cytosol)|GO:0006139(nucleobase-containing compound metabolic process)|GO:0006172(ADP biosynthetic process)|GO:0016301(kinase activity)|GO:0016310(phosphorylation)|GO:0016740(transfer…	ENSMUST00000102604	TC1756247	Purine metabolism // Metabolic pathways	mmu00230 // mmu01100
124	DOT1-like, histone H3 methyltransferase (S. cerevisiae) [Source:MGI Symbol;Acc:MGI:2143886] [ENSMUST00000149394]	0.46266118	805.1985753	2	1109.629236	2	A_55_P2109347	ENSMUST00000149394	Dot1l	XM_006513429	mm|10qC1	Mm.152371	208266	GO:0005634(nucleus)|GO:0008134(transcription factor binding)|GO:0008168(methyltransferase activity)|GO:0016568(chromatin modification)|GO:0016571(histone methylation)|GO:0016740(transferase activity)|GO:0018022(peptidyl-lysine methylation)|GO:0018024(histone-lysine N-methyltransferase activity)|GO:0032259(methylation)|GO:0034968(histone lysine methylation)|GO:0042054(histone methyltransferase act…	ENSMUST00000149394	TC1603030	Lysine degradation // Transcriptional misregulation in cancer	mmu00310 // mmu05202
125	lincRNA:chr14:65720392-65769859 reverse strand	0.008573113	164.7523567	2	165.7343006	2	A_30_P01018787	chr14:65720392-65769859_R
126	lincRNA:chr7:91300649-91302183 forward strand	0.462745232	465.8341298	2	641.994784	2	A_30_P01030780	chr7:91300649-91302183_F			mm|7qD3
127	lincRNA:chr13:74743335-74754728 reverse strand	-0.070813867	108.2503758	1	103.0652627	1	A_30_P01018803	chr13:74743335-74754728_R			mm|13qC1
128	lincRNA:chr11:119794849-119803349 reverse strand	-0.162335176	4091.879768	2	3656.411844	2	A_30_P01018668	chr11:119794849-119803349_R			mm|11qE2
129	Mus musculus RIKEN cDNA 3110009E18 gene (3110009E18Rik), transcript variant 2, mRNA [NM_001172074]	2.211362211	654.3468388	2	3030.360981	2	A_55_P2111292	NM_001172074	3110009E18Rik	NM_001172074	mm|1qE2.3	Mm.271602	73103	GO:0003674(molecular_function)|GO:0005575(cellular_component)|GO:0008150(biological_process)	ENSMUST00000112644	TC1591534
130		-4.116140536	368.318586	2	21.23938156	0	A_55_P2084601				mm|1qB
131	Mus musculus RAB37, member RAS oncogene family (Rab37), transcript variant 2, mRNA [NM_001163753]	-0.810789718	687.8878981	2	392.1440624	2	A_55_P1956687	NM_001163753	Rab37	NM_001163753	mm|11qE2	Mm.143789	58222	GO:0000166(nucleotide binding)|GO:0003924(GTPase activity)|GO:0005515(protein binding)|GO:0005525(GTP binding)|GO:0005793(endoplasmic reticulum-Golgi intermediate compartment)|GO:0006184(GTP catabolic process)|GO:0006810(transport)|GO:0007264(small GTPase mediated signal transduction)|GO:0015031(protein transport)|GO:0030141(secretory granule)|GO:0031410(cytoplasmic vesicle)	ENSMUST00000067754	TC1583241
132	Mus musculus keratin associated protein 6-5 (Krtap6-5), mRNA [NM_130856]	2.552392308	22.35886952	0	131.1585138	2	A_51_P104681	NM_130856	Krtap6-5	NM_130856	mm|16qC3.3	Mm.46209	68484	GO:0003674(molecular_function)|GO:0005575(cellular_component)|GO:0005882(intermediate filament)|GO:0008150(biological_process)	ENSMUST00000074637	TC1587669
133	Mus musculus collagen, type XIV, alpha 1 (Col14a1), mRNA [NM_181277]	0.181645714	22.41548612	0	25.42312719	1	A_55_P2124736	NM_181277	Col14a1	NM_181277	mm|15qD1	Mm.297859	12818	GO:0003229(ventricular cardiac muscle tissue development)|GO:0005576(extracellular region)|GO:0005578(proteinaceous extracellular matrix)|GO:0005581(collagen)|GO:0005614(interstitial matrix)|GO:0005615(extracellular space)|GO:0007155(cell adhesion)|GO:0030199(collagen fibril organization)|GO:0031012(extracellular matrix)|GO:0048873(homeostasis of number of cells within a tissue)|GO:0061050(regula…	ENSMUST00000110217	TC1604551	Protein digestion and absorption	mmu04974
134	Mus musculus mitochondrial ribosomal protein L28 (Mrpl28), mRNA [NM_024227]	0.129863571	593.6696488	2	649.5875259	2	A_52_P180335	NM_024227	Mrpl28	NM_024227	mm|17qA3.3	Mm.273102	68611	GO:0003735(structural constituent of ribosome)|GO:0005622(intracellular)|GO:0005634(nucleus)|GO:0005737(cytoplasm)|GO:0005739(mitochondrion)|GO:0005761(mitochondrial ribosome)|GO:0005840(ribosome)|GO:0006412(translation)|GO:0008150(biological_process)|GO:0030529(ribonucleoprotein complex)	ENSMUST00000123132	TC1754805	Ribosome	mmu03010
135		-0.282281401	8998.080529	2	7399.028612	2	A_55_P2051429				mm|1qB
136	Mus musculus SWI/SNF related, matrix associated, actin dependent regulator of chromatin, subfamily d, member 1 (Smarcd1), mRNA [NM_031842]	1.080538837	129.1366183	2	273.1014531	2	A_51_P101765	NM_031842	Smarcd1	NM_031842	mm|15qF1	Mm.273756	83797	GO:0005515(protein binding)|GO:0005634(nucleus)|GO:0006337(nucleosome disassembly)|GO:0006338(chromatin remodeling)|GO:0007399(nervous system development)|GO:0016514(SWI/SNF complex)|GO:0016568(chromatin modification)|GO:0032947(protein complex scaffold)|GO:0048096(chromatin-mediated maintenance of transcription)|GO:0071564(npBAF complex)|GO:0071565(nBAF complex)	ENSMUST00000023759	TC1576120
137	Mus musculus adult male aorta and vein cDNA, RIKEN full-length enriched library, clone:A530041D01 product:unclassifiable, full insert sequence. [AK040896]	0.638906551	6539.796428	2	10183.4343	2	A_52_P222230	AK040896		AK040896	mm|13qB3	Mm.426445				TC1592212
138	Mus musculus immunoglobulin J-C lambda 3 cluster mRNA sequence. [AF138742]	0.869759605	105.841832	1	193.4109591	2	A_51_P483576	AF138742		AF138742	mm|16qA3	Mm.456234				TC1616968
139	BMSB11367 Hematopoietic stem cells Mus musculus cDNA, mRNA sequence [DT902180]	-1.209306545	703.9866063	2	304.4576231	2	A_55_P2372228	DT902180	A430104N18Rik	DT902180	mm|11qC	Mm.372207	78591
140	Mus musculus phosphoribosylglycinamide formyltransferase (Gart), mRNA [NM_010256]	0.363255844	756.766376	2	973.4479453	2	A_51_P436201	NM_010256	Gart	NM_010256	mm|16qC3.3	Mm.4505	14450	GO:0000166(nucleotide binding)|GO:0003824(catalytic activity)|GO:0004637(phosphoribosylamine-glycine ligase activity)|GO:0004641(phosphoribosylformylglycinamidine cyclo-ligase activity)|GO:0004644(phosphoribosylglycinamide formyltransferase activity)|GO:0005524(ATP binding)|GO:0005737(cytoplasm)|GO:0006164(purine nucleotide biosynthetic process)|GO:0006189('de novo' IMP biosynthetic process)|GO:0…	ENSMUST00000156713	TC1665931	Purine metabolism // One carbon pool by folate // Metabolic pathways	mmu00230 // mmu00670 // mmu01100
141	Mus musculus cholinergic receptor, nicotinic, alpha polypeptide 7 (Chrna7), mRNA [NM_007390]	-0.93508732	41.71612828	1	21.81798619	0	A_51_P108228	NM_007390	Chrna7	NM_007390	mm|7qC	Mm.113464	11441	GO:0000187(activation of MAPK activity)|GO:0001540(beta-amyloid binding)|GO:0001666(response to hypoxia)|GO:0001988(positive regulation of heart rate involved in baroreceptor response to decreased systemic arterial blood pressure)|GO:0004889(acetylcholine-activated cation-selective channel activity)|GO:0005216(ion channel activity)|GO:0005230(extracellular ligand-gated ion channel activity)|GO:00…	ENSMUST00000032738	TC1590332	Calcium signaling pathway // Neuroactive ligand-receptor interaction // Cholinergic synapse // Nicotine addiction // Chemical carcinogenesis	mmu04020 // mmu04080 // mmu04725 // mmu05033 // mmu05204
142	Mus musculus family with sequence similarity 228, member A (Fam228a), mRNA [NM_029107]	-1.919827687	82.73187783	1	21.86488319	0	A_66_P122433	NM_029107	Fam228a	NM_029107	mm|12qA1.1	Mm.269534	74855	GO:0003674(molecular_function)|GO:0005575(cellular_component)|GO:0008150(biological_process)	ENSMUST00000111154	TC1590504
143	Mus musculus mammary gland RCB-0527 Jyg-MC(B) cDNA, RIKEN full-length enriched library, clone:G930015F23 product:hypothetical protein, full insert sequence. [AK166420]	0.025957294	22.96432073	0	23.38123935	1	A_55_P2055055	AK166420	4930547M16Rik	AK166420	mm|10qB1	Mm.444752	75299			TC1634558
144	lincRNA:chr10:120116843-120182671 forward strand	1.001587923	68.57537879	1	137.3017976	2	A_30_P01023752	chr10:120116843-120182671_F			mm|10qD2
145	Mus musculus inositol 1,4,5-triphosphate receptor 3 (Itpr3), mRNA [NM_080553]	1.947772576	1567.41595	2	6046.753043	2	A_51_P104897	NM_080553	Itpr3	NM_080553	mm|17qA3.3	Mm.458106	16440	GO:0000822(inositol hexakisphosphate binding)|GO:0005216(ion channel activity)|GO:0005218(intracellular ligand-gated calcium channel activity)|GO:0005220(inositol 1,4,5-trisphosphate-sensitive calcium-release channel activity)|GO:0005262(calcium channel activity)|GO:0005509(calcium ion binding)|GO:0005515(protein binding)|GO:0005634(nucleus)|GO:0005635(nuclear envelope)|GO:0005640(nuclear outer m…	ENSMUST00000049308	TC1575369	Calcium signaling pathway // cGMP-PKG signaling pathway // Phosphatidylinositol signaling system // Oocyte meiosis // Vascular smooth muscle contraction // Gap junction // Platelet activation // Circadian entrainment // Long-term potentiation // Retrograde endocannabinoid signaling // Glutamatergic synapse // Cholinergic synapse // Serotonergic synapse // Dopaminergic synapse // Long-term depress…	mmu04020 // mmu04022 // mmu04070 // mmu04114 // mmu04270 // mmu04540 // mmu04611 // mmu04713 // mmu04720 // mmu04723 // mmu04724 // mmu04725 // mmu04726 // mmu04728 // mmu04730 // mmu04742 // mmu04750 // mmu04911 // mmu04912 // mmu04915 // mmu04918 // mmu04921 // mmu04970 // mmu04971 // mmu04972 // mmu05010 // mmu05205
146		0.018915315	36613.42462	2	37096.62752	2	A_55_P2040490				mm|11qD
147	Mus musculus UDP-N-acetyl-alpha-D-galactosamine: polypeptide N-acetylgalactosaminyltransferase 7 (Galnt7), transcript variant 2, mRNA [NM_001167981]	0.393970768	1784.291086	2	2344.567412	2	A_55_P2253348	NM_001167981	Galnt7	NM_001167981	mm|8qB2	Mm.62886	108150	GO:0004653(polypeptide N-acetylgalactosaminyltransferase activity)|GO:0005794(Golgi apparatus)|GO:0006493(protein O-linked glycosylation)|GO:0016020(membrane)|GO:0016021(integral to membrane)|GO:0016740(transferase activity)|GO:0016757(transferase activity, transferring glycosyl groups)|GO:0046872(metal ion binding)	ENSMUST00000110316	TC1593546	Mucin type O-Glycan biosynthesis // Metabolic pathways	mmu00512 // mmu01100
148	Mus musculus E74-like factor 2 (Elf2), transcript variant 1, mRNA [NM_023502]	0.214737701	1781.572839	2	2067.502637	2	A_55_P2007377	NM_023502	Elf2	NM_023502	mm|3qC	Mm.131038	69257	GO:0000981(sequence-specific DNA binding RNA polymerase II transcription factor activity)|GO:0003677(DNA binding)|GO:0003700(sequence-specific DNA binding transcription factor activity)|GO:0005515(protein binding)|GO:0005634(nucleus)|GO:0005737(cytoplasm)|GO:0006351(transcription, DNA-dependent)|GO:0006355(regulation of transcription, DNA-dependent)|GO:0006357(regulation of transcription from RNA…	ENSMUST00000163748	TC1588789
149	Mus musculus retinal degeneration 3-like (Rd3l), mRNA [NM_001127685]	1.22335007	31.51512687	1	73.58412434	1	A_55_P2110250	NM_001127685	Rd3l	NM_001127685	mm|12qF1	Mm.134213	217874	GO:0003674(molecular_function)|GO:0005575(cellular_component)|GO:0008150(biological_process)	ENSMUST00000170525	TC1621179
150	Mus musculus eukaryotic translation initiation factor 4E binding protein 1 (Eif4ebp1), mRNA [NM_007918]	0.353078973	1149.115623	2	1467.746627	2	A_51_P330428	NM_007918	Eif4ebp1	NM_007918	mm|8qA2	Mm.6700	13685	GO:0000082(G1/S transition of mitotic cell cycle)|GO:0005515(protein binding)|GO:0005634(nucleus)|GO:0005737(cytoplasm)|GO:0006417(regulation of translation)|GO:0006446(regulation of translational initiation)|GO:0008190(eukaryotic initiation factor 4E binding)|GO:0008286(insulin receptor signaling pathway)|GO:0017148(negative regulation of translation)|GO:0030371(translation repressor activity)|G…	ENSMUST00000033880	TC1748357	RNA transport // ErbB signaling pathway // HIF-1 signaling pathway // mTOR signaling pathway // PI3K-Akt signaling pathway // AMPK signaling pathway // Insulin signaling pathway // Acute myeloid leukemia // Choline metabolism in cancer	mmu03013 // mmu04012 // mmu04066 // mmu04150 // mmu04151 // mmu04152 // mmu04910 // mmu05221 // mmu05231
151		0.748007795	29.81740831	1	50.07750415	1	A_55_P2419171				mm|4qE1
152	Mus musculus predicted gene 10436 (Gm10436), mRNA [NM_001105254]	-0.571895449	352.1829634	2	236.9248743	2	A_55_P2124923	NM_001105254	Gm10436	NM_001105254	mm|12qD3	Mm.458830	100039315	GO:0003674(molecular_function)|GO:0005575(cellular_component)|GO:0008150(biological_process)	ENSMUST00000071580	TC1588040
153	SH2B adaptor protein 3 [Source:MGI Symbol;Acc:MGI:893598] [ENSMUST00000136960]	-0.807870486	393.3200651	2	224.6740187	2	A_66_P109673	ENSMUST00000136960	Sh2b3	XM_006530169	mm|5qF	Mm.65493	16923	GO:0004871(signal transducer activity)|GO:0005515(protein binding)|GO:0005622(intracellular)|GO:0030097(hemopoiesis)|GO:0030154(cell differentiation)|GO:0035162(embryonic hemopoiesis)|GO:0035556(intracellular signal transduction)	ENSMUST00000136960	TC1731371	Neurotrophin signaling pathway	mmu04722
154		-0.130209324	27262.62484	2	24909.82951	2	A_55_P2008896	NAP114945-1			mm|13qD1
155	lincRNA:chrX:98989930-98994344 forward strand	2.376033855	23.39365426	0	121.4382578	2	A_30_P01030312	chrX:98989930-98994344_F			mm|XqD
156	uc72a10.x1 Sugano mouse liver mlia Mus musculus cDNA clone IMAGE:1431162 3'. [AA985897]	-0.070824627	23.40836591	0	22.28695624	0	A_55_P2232410	AA985897	AI195470	AA985897	mm|19qC3	Mm.482435	107131
157	lincRNA:chr15:12126433-12126745 reverse strand	0.893044065	80.46715971	1	149.4347919	2	A_30_P01027288	chr15:12126433-12126745_R			mm|15qA1
158	Mus musculus engrailed 2 (En2), mRNA [NM_010134]	0.04427994	783.0940691	2	807.501848	2	A_51_P397876	NM_010134	En2	NM_010134	mm|5qB1	Mm.4298	13799	GO:0003677(DNA binding)|GO:0003700(sequence-specific DNA binding transcription factor activity)|GO:0005634(nucleus)|GO:0006355(regulation of transcription, DNA-dependent)|GO:0007275(multicellular organismal development)|GO:0016020(membrane)|GO:0030182(neuron differentiation)|GO:0030901(midbrain development)|GO:0030902(hindbrain development)|GO:0043565(sequence-specific DNA binding)|GO:0045944(pos…	ENSMUST00000036177
159	lincRNA:chr15:73227424-73257474 forward strand	0.794392587	10892.01621	2	18890.53579	2	A_30_P01022060	chr15:73227424-73257474_F			mm|15qD3
160	Mus musculus peptidyl prolyl isomerase H (Ppih), transcript variant 2, mRNA [NM_001110129]	0.746756772	508.9301875	2	853.993175	2	A_55_P2117579	NM_001110129	Ppih	NM_001110129	mm|4qD2.1	Mm.371613	66101	GO:0000413(protein peptidyl-prolyl isomerization)|GO:0003755(peptidyl-prolyl cis-trans isomerase activity)|GO:0005634(nucleus)|GO:0005681(spliceosomal complex)|GO:0005737(cytoplasm)|GO:0006397(mRNA processing)|GO:0006457(protein folding)|GO:0008380(RNA splicing)|GO:0016607(nuclear speck)|GO:0016853(isomerase activity)|GO:0043021(ribonucleoprotein complex binding)|GO:0045070(positive regulation of…	ENSMUST00000106321	TC1585818	Spliceosome	mmu03040
161	Mus musculus MOB kinase activator 2 (Mob2), mRNA [NM_028308]	0.802019552	2072.554016	2	3613.581053	2	A_51_P156800	NM_028308	Mob2	NM_028308	mm|7qF5	Mm.53259	101513	GO:0001934(positive regulation of protein phosphorylation)|GO:0003674(molecular_function)|GO:0005634(nucleus)|GO:0005730(nucleolus)|GO:0005737(cytoplasm)|GO:0010976(positive regulation of neuron projection development)|GO:0030036(actin cytoskeleton organization)|GO:0044306(neuron projection terminus)|GO:0046872(metal ion binding)	ENSMUST00000084418	TC1576871
167	lincRNA:chr2:128217275-128217972 reverse strand	-0.23735623	26.20228144	0	22.22735379	0	A_30_P01023440	chr2:128217275-128217972_R			mm|2qF1
168	Mus musculus non-catalytic region of tyrosine kinase adaptor protein 2 (Nck2), mRNA [NM_010879]	2.716391556	90.33914614	1	593.7331804	2	A_55_P2117741	NM_010879	Nck2	NM_010879	mm|1qC1.1	Mm.389903	17974	GO:0005737(cytoplasm)|GO:0005783(endoplasmic reticulum)|GO:0006417(regulation of translation)|GO:0007015(actin filament organization)|GO:0012506(vesicle membrane)|GO:0016477(cell migration)|GO:0030032(lamellipodium assembly)|GO:0030838(positive regulation of actin filament polymerization)|GO:0042102(positive regulation of T cell proliferation)|GO:0045944(positive regulation of transcription from …	ENSMUST00000086421	TC1578509	ErbB signaling pathway // Axon guidance // T cell receptor signaling pathway	mmu04012 // mmu04360 // mmu04660
169	Mus musculus olfactory receptor 671 (Olfr671), mRNA [NM_001011755]	4.335449371	26.37855068	0	532.5387759	2	A_66_P135885	NM_001011755	Olfr671	NM_001011755	mm|7qE3	Mm.377296	257910	GO:0004871(signal transducer activity)|GO:0004930(G-protein coupled receptor activity)|GO:0004984(olfactory receptor activity)|GO:0005886(plasma membrane)|GO:0007165(signal transduction)|GO:0007186(G-protein coupled receptor signaling pathway)|GO:0007608(sensory perception of smell)|GO:0016020(membrane)|GO:0016021(integral to membrane)|GO:0050896(response to stimulus)|GO:0050911(detection of chem…	ENSMUST00000078710	TC1600606	Olfactory transduction	mmu04740
170	lincRNA:chr17:15226181-15250333 forward strand	-1.001275659	240.8450668	2	120.3161005	2	A_30_P01030160	chr17:15226181-15250333_F
171	lincRNA:chr7:119735208-119822808 forward strand	0.185765162	26.5315021	0	30.17746288	1	A_30_P01021134	chr7:119735208-119822808_F			mm|7qF1
172	Mus musculus THO complex 7 homolog (Drosophila) (Thoc7), transcript variant 3, mRNA [NM_001285780]	0.247385856	3744.185646	2	4444.55144	2	A_55_P2145706	NM_001285780	Thoc7	NM_001285780	mm|14qA1	Mm.295875	66231	GO:0000346(transcription export complex)|GO:0000347(THO complex)|GO:0000445(THO complex part of transcription export complex)|GO:0003723(RNA binding)|GO:0005515(protein binding)|GO:0005634(nucleus)|GO:0005737(cytoplasm)|GO:0006397(mRNA processing)|GO:0006406(mRNA export from nucleus)|GO:0006810(transport)|GO:0008380(RNA splicing)|GO:0046784(intronless viral mRNA export from host nucleus)|GO:00510…	ENSMUST00000065865	TC1681571	RNA transport	mmu03013
173		0.237642783	67982.32261	2	80155.55104	2	A_55_P2049949				mm|5qF
174	Mus musculus interferon-induced protein 44 like (Ifi44l), mRNA [NM_031367]	-0.159008691	71.30933268	1	63.8675103	1	A_51_P327657	NM_031367	Ifi44l	NM_031367	mm|3qH3	Mm.219544	15061	GO:0005737(cytoplasm)|GO:0006955(immune response)		NP437319
175	Mus musculus activated spleen cDNA, RIKEN full-length enriched library, clone:F830004P11 product:unclassifiable, full insert sequence. [AK156032]	-0.002191911	136.6763689	2	136.4688719	2	A_55_P2354675	AK156032	1700011B04Rik	AK156032	mm|13qA3.3	Mm.32214	100503727
176	Mus musculus ring finger protein 224 (Rnf224), mRNA [NM_001033410]	-0.154294149	12362.79206	2	11108.85755	2	A_55_P2045765	NM_001033410	Rnf224	NM_001033410	mm|2qA3	Mm.244652	329360	GO:0008270(zinc ion binding)|GO:0046872(metal ion binding)		TC1592744
177	Mus musculus Rho GTPase activating protein 26 (Arhgap26), mRNA [NM_175164]	-0.825528931	41.60919544	1	23.47904065	0	A_55_P2170881	NM_175164	Arhgap26	NM_175164	mm|18qB3	Mm.329396	71302	GO:0005096(GTPase activator activity)|GO:0005515(protein binding)|GO:0005543(phospholipid binding)|GO:0005622(intracellular)|GO:0005737(cytoplasm)|GO:0005856(cytoskeleton)|GO:0007165(signal transduction)|GO:0008093(cytoskeletal adaptor activity)|GO:0017124(SH3 domain binding)|GO:0030054(cell junction)|GO:0046847(filopodium assembly)	ENSMUST00000097593	TC1585958
178	lincRNA:chrX:6988942-6998206 reverse strand	1.79335668	26.74451258	0	92.70194383	1	A_30_P01021553	chrX:6988942-6998206_R			mm|XqA1.1
179		1.687895306	56.8193045	1	183.0640347	2	A_55_P1969560				mm|15qE1
180		-1.732900816	78.70218322	1	23.67727154	0	A_55_P2035789				mm|3qF2.1
181	lincRNA:chr17:71202950-71229883 forward strand	-0.239083901	549.1749554	2	465.3066912	2	A_30_P01022993	chr17:71202950-71229883_F			mm|17qE1.3
182	lincRNA:chr8:122788975-122789224 reverse strand	-0.423305073	173.3403263	2	129.2623614	2	A_30_P01021899	chr8:122788975-122789224_R			mm|8qE1
183	Mus musculus colony stimulating factor 1 (macrophage) (Csf1), transcript variant 1, mRNA [NM_007778]	2.913457086	28.2578862	1	212.9009728	2	A_51_P195506	NM_007778	Csf1	NM_007778	mm|3qF2.3	Mm.795	12977	GO:0001503(ossification)|GO:0001954(positive regulation of cell-matrix adhesion)|GO:0002158(osteoclast proliferation)|GO:0002376(immune system process)|GO:0003006(developmental process involved in reproduction)|GO:0005125(cytokine activity)|GO:0005157(macrophage colony-stimulating factor receptor binding)|GO:0005515(protein binding)|GO:0005576(extracellular region)|GO:0005615(extracellular space)…	ENSMUST00000014743	TC1596023	Ras signaling pathway // Rap1 signaling pathway // Cytokine-cytokine receptor interaction // PI3K-Akt signaling pathway // Osteoclast differentiation // Hematopoietic cell lineage // TNF signaling pathway // Rheumatoid arthritis	mmu04014 // mmu04015 // mmu04060 // mmu04151 // mmu04380 // mmu04640 // mmu04668 // mmu05323
184	Mus musculus uridine phosphorylase 2 (Upp2), transcript variant 3, mRNA [NM_029692]	2.118720774	34.49719788	1	149.8243235	2	A_52_P259817	NM_029692	Upp2	NM_029692	mm|2qC1.1	Mm.200370	76654	GO:0003824(catalytic activity)|GO:0004850(uridine phosphorylase activity)|GO:0005737(cytoplasm)|GO:0009116(nucleoside metabolic process)|GO:0009166(nucleotide catabolic process)|GO:0016740(transferase activity)|GO:0016757(transferase activity, transferring glycosyl groups)|GO:0016763(transferase activity, transferring pentosyl groups)|GO:0045098(type III intermediate filament)	ENSMUST00000128864	TC1587649	Pyrimidine metabolism // Drug metabolism - other enzymes // Metabolic pathways	mmu00240 // mmu00983 // mmu01100
185	lincRNA:chr4:57372663-57377164 reverse strand	0.079409024	156.3769971	2	165.2256113	2	A_30_P01017751	chr4:57372663-57377164_R			mm|4qB3
186	lincRNA:chr4:40202350-40205120 reverse strand	0.854457569	484.7379036	2	876.4443356	2	A_30_P01018616	chr4:40202350-40205120_R			mm|4qA5
187		0.560664013	18846.94076	2	27798.25604	2	A_55_P2172375				mm|11qD
188	lincRNA:chr6:35441848-35450830 forward strand	-1.632508667	176.728662	2	56.99974497	1	A_30_P01022097	chr6:35441848-35450830_F			mm|6qB1
189	Mus musculus SMT3 suppressor of mif two 3 homolog 3 (yeast) (Sumo3), mRNA [NM_019929]	1.024004329	384.6616225	2	782.2307383	2	A_55_P2002165	NM_019929	Sumo3	NM_019929	mm|10qC1	Mm.24433	20610	GO:0005634(nucleus)|GO:0005737(cytoplasm)|GO:0016604(nuclear body)|GO:0016925(protein sumoylation)|GO:0019789(SUMO ligase activity)|GO:0034504(protein localization to nucleus)|GO:2000060(positive regulation of protein ubiquitination involved in ubiquitin-dependent protein catabolic process)	ENSMUST00000020501		RNA transport	mmu03013
190	lincRNA:chr12:110909258-110913909 forward strand	-0.263565988	28.63996706	1	23.85784682	0	A_30_P01029814	chr12:110909258-110913909_F			mm|12qF1
191		0.265947827	44862.3333	2	53943.6254	2	A_55_P2138071				mm|1qC1.2
192	Mus musculus fibroblast growth factor 12 (Fgf12), transcript variant 1, mRNA [NM_183064]	0.925136697	109.2194831	1	207.3929613	2	A_51_P126337	NM_183064	Fgf12	NM_183064	mm|16qB2	Mm.7996	14167	GO:0003254(regulation of membrane depolarization)|GO:0005102(receptor binding)|GO:0005104(fibroblast growth factor receptor binding)|GO:0005515(protein binding)|GO:0005634(nucleus)|GO:0007254(JNK cascade)|GO:0007268(synaptic transmission)|GO:0008083(growth factor activity)|GO:0008201(heparin binding)|GO:0008344(adult locomotory behavior)|GO:0008543(fibroblast growth factor receptor signaling path…	ENSMUST00000100024	TC1581938	MAPK signaling pathway // Ras signaling pathway // Rap1 signaling pathway // PI3K-Akt signaling pathway // Regulation of actin cytoskeleton // Pathways in cancer // Melanoma	mmu04010 // mmu04014 // mmu04015 // mmu04151 // mmu04810 // mmu05200 // mmu05218
193	Mus musculus Casitas B-lineage lymphoma b (Cblb), mRNA [NM_001033238]	0.769441172	218.0363713	2	371.6668427	2	A_55_P2165120	NM_001033238	Cblb	NM_001033238	mm|16qB5	Mm.328206	208650	GO:0001784(phosphotyrosine binding)|GO:0002669(positive regulation of T cell anergy)|GO:0004842(ubiquitin-protein ligase activity)|GO:0004871(signal transducer activity)|GO:0005509(calcium ion binding)|GO:0005515(protein binding)|GO:0005622(intracellular)|GO:0005634(nucleus)|GO:0005737(cytoplasm)|GO:0006955(immune response)|GO:0007165(signal transduction)|GO:0007166(cell surface receptor signalin…	ENSMUST00000114471	TC1603117	ErbB signaling pathway // Ubiquitin mediated proteolysis // Endocytosis // Jak-STAT signaling pathway // T cell receptor signaling pathway // Insulin signaling pathway // Bacterial invasion of epithelial cells // Measles // Pathways in cancer // Proteoglycans in cancer // Chronic myeloid leukemia	mmu04012 // mmu04120 // mmu04144 // mmu04630 // mmu04660 // mmu04910 // mmu05100 // mmu05162 // mmu05200 // mmu05205 // mmu05220
194	Mus musculus thioredoxin interacting protein (Txnip), transcript variant 1, mRNA [NM_001009935]	-0.847192241	17214.14184	2	9568.747627	2	A_55_P2006255	NM_001009935	Txnip	NM_001009935	mm|3qF2.1	Mm.410189	56338	GO:0000122(negative regulation of transcription from RNA polymerase II promoter)|GO:0004857(enzyme inhibitor activity)|GO:0005515(protein binding)|GO:0005622(intracellular)|GO:0005623(cell)|GO:0005634(nucleus)|GO:0005737(cytoplasm)|GO:0005758(mitochondrial intermembrane space)|GO:0006351(transcription, DNA-dependent)|GO:0006355(regulation of transcription, DNA-dependent)|GO:0006606(protein import…	ENSMUST00000128221	TC1609887
196	Mus musculus ceruloplasmin (Cp), transcript variant 3, mRNA [NM_001276248]	-0.123609303	25.80024946	0	23.68175027	0	A_55_P2087607	NM_001276248	Cp	NM_001276248	mm|3qA2	Mm.13787	12870	GO:0004322(ferroxidase activity)|GO:0005507(copper ion binding)|GO:0005576(extracellular region)|GO:0005615(extracellular space)|GO:0005765(lysosomal membrane)|GO:0006810(transport)|GO:0006811(ion transport)|GO:0006825(copper ion transport)|GO:0016491(oxidoreductase activity)|GO:0046658(anchored to plasma membrane)|GO:0046688(response to copper ion)|GO:0046872(metal ion binding)|GO:0051087(chaper…	ENSMUST00000108329	TC1606890	Porphyrin and chlorophyll metabolism	mmu00860
197	lincRNA:chr3:86827945-86886695 reverse strand	-0.987275659	1121.63005	2	565.7832016	2	A_30_P01026850	chr3:86827945-86886695_R			mm|3qF1
199	lincRNA:chr8:119732348-119749198 reverse strand	0.911677577	2398.587688	2	4512.299286	2	A_30_P01020040	chr8:119732348-119749198_R			mm|8qE1
200	Mus musculus akirin 1 (Akirin1), mRNA [NM_023423]	-0.870682468	1811.174769	2	990.5098986	2	A_52_P142208	NM_023423	Akirin1	NM_023423	mm|4qD2.2	Mm.486258	68050	GO:0003674(molecular_function)|GO:0005634(nucleus)|GO:0008150(biological_process)|GO:0031965(nuclear membrane)	ENSMUST00000102636	TC1775002
201	Mus musculus collagen, type IV, alpha 1 (Col4a1), mRNA [NM_009931]	0.357291489	63.46913523	1	81.30514645	1	A_51_P124254	NM_009931	Col4a1	NM_009931	mm|8qA1.1	Mm.738	12826	GO:0001525(angiogenesis)|GO:0001569(patterning of blood vessels)|GO:0005201(extracellular matrix structural constituent)|GO:0005576(extracellular region)|GO:0005578(proteinaceous extracellular matrix)|GO:0005581(collagen)|GO:0005587(collagen type IV)|GO:0005604(basement membrane)|GO:0007420(brain development)|GO:0007528(neuromuscular junction development)|GO:0048407(platelet-derived growth factor…	ENSMUST00000033898	TC1664521	PI3K-Akt signaling pathway // Focal adhesion // ECM-receptor interaction // Protein digestion and absorption // Amoebiasis // Pathways in cancer // Small cell lung cancer	mmu04151 // mmu04510 // mmu04512 // mmu04974 // mmu05146 // mmu05200 // mmu05222
202		0.060070626	71742.05455	2	74792.29681	2	A_55_P1975445				mm|13qC1
203	lincRNA:chr13:71021825-71023381 forward strand	-1.050658272	120.4226416	1	58.1337709	1	A_30_P01033257	chr13:71021825-71023381_F			mm|13qC1
204	Mus musculus small nuclear ribonucleoprotein D1 (Snrpd1), mRNA [NM_009226]	-0.023992879	8748.929601	2	8604.632881	2	A_55_P1971448	NM_009226	Snrpd1	NM_009226	mm|18qA1	Mm.603	20641	GO:0000387(spliceosomal snRNP assembly)|GO:0005634(nucleus)|GO:0005681(spliceosomal complex)|GO:0005685(U1 snRNP)|GO:0005687(U4 snRNP)|GO:0005689(U12-type spliceosomal complex)|GO:0005737(cytoplasm)|GO:0005829(cytosol)|GO:0006397(mRNA processing)|GO:0008380(RNA splicing)|GO:0030529(ribonucleoprotein complex)|GO:0034709(methylosome)|GO:0034715(pICln-Sm protein complex)|GO:0034719(SMN-Sm protein co…	ENSMUST00000002551	TC1708443	Spliceosome // Systemic lupus erythematosus	mmu03040 // mmu05322
205	Mus musculus Fc receptor, IgG, low affinity IIb (Fcgr2b), transcript variant 1, mRNA [NM_001077189]	-1.658294267	3439.210534	2	1089.588338	2	A_51_P130095	NM_001077189	Fcgr2b	NM_001077189	mm|1qH3	Mm.425062	14130	GO:0001811(negative regulation of type I hypersensitivity)|GO:0002638(negative regulation of immunoglobulin production)|GO:0002862(negative regulation of inflammatory response to antigenic stimulus)|GO:0002865(negative regulation of acute inflammatory response to antigenic stimulus)|GO:0002924(negative regulation of humoral immune response mediated by circulating immunoglobulin)|GO:0005057(recept…	ENSMUST00000159969	TC1590513	Phagosome // Osteoclast differentiation // B cell receptor signaling pathway // Fc gamma R-mediated phagocytosis // Staphylococcus aureus infection // Tuberculosis // Measles	mmu04145 // mmu04380 // mmu04662 // mmu04666 // mmu05150 // mmu05152 // mmu05162
206	PREDICTED: Mus musculus predicted gene 6943 (Gm6943), misc_RNA [XR_381330]	-1.10817141	49.78755529	1	23.09553181	0	A_55_P2022622	XR_381330	Gm6943	XR_381330	mm|12qA1.2		629055
207	Mus musculus 3 days neonate thymus cDNA, RIKEN full-length enriched library, clone:A630075J08 product:hypothetical protein, full insert sequence. [AK153754]	0.582711408	1129.172074	2	1691.117336	2	A_55_P2123012	AK153754	AA667203	AK153754	mm|18qE1	Mm.482595	100503467
208	cDNA sequence BC002059 [Source:MGI Symbol;Acc:MGI:2384864] [ENSMUST00000071374]	-0.709928303	3173.80209	2	1940.305559	2	A_52_P501049	ENSMUST00000071374		XR_385435	mm|17qA3.1	Mm.441077			ENSMUST00000071374	TC1589956
211	Mus musculus phosphatidylethanolamine binding protein 1 (Pebp1), mRNA [NM_018858]	0.173224982	35135.29835	2	39617.72756	2	A_55_P2183672	NM_018858	Pebp1	NM_018858	mm|5qF	Mm.195898	23980	GO:0000165(MAPK cascade)|GO:0000166(nucleotide binding)|GO:0001505(regulation of neurotransmitter levels)|GO:0001933(negative regulation of protein phosphorylation)|GO:0002026(regulation of the force of heart contraction)|GO:0004867(serine-type endopeptidase inhibitor activity)|GO:0005102(receptor binding)|GO:0005524(ATP binding)|GO:0005615(extracellular space)|GO:0005634(nucleus)|GO:0005737(cyto…	ENSMUST00000036951	TC1770032
212	Mus musculus salt inducible kinase 2 (Sik2), mRNA [NM_178710]	1.582307003	24.15735048	0	72.33877842	1	A_66_P129769	NM_178710	Sik2	NM_178710	mm|9qA5.3	Mm.104932	235344	GO:0000166(nucleotide binding)|GO:0000287(magnesium ion binding)|GO:0004672(protein kinase activity)|GO:0004674(protein serine/threonine kinase activity)|GO:0005524(ATP binding)|GO:0005622(intracellular)|GO:0005634(nucleus)|GO:0005737(cytoplasm)|GO:0006468(protein phosphorylation)|GO:0008286(insulin receptor signaling pathway)|GO:0016301(kinase activity)|GO:0016310(phosphorylation)|GO:0016740(tra…	ENSMUST00000068484	TC1594964
213	Mus musculus SprT-like N-terminal domain (Sprtn), mRNA [NM_001111141]	0.675531908	488.7947049	2	780.6958307	2	A_55_P2100830	NM_001111141	Sprtn	NM_001111141	mm|8qE2	Mm.482915	244666	GO:0005634(nucleus)|GO:0005694(chromosome)|GO:0006281(DNA repair)|GO:0006974(response to DNA damage stimulus)|GO:0009411(response to UV)|GO:0016607(nuclear speck)|GO:0019985(translesion synthesis)|GO:0031398(positive regulation of protein ubiquitination)|GO:0043130(ubiquitin binding)|GO:0046872(metal ion binding)|GO:0070530(K63-linked polyubiquitin binding)	ENSMUST00000034467
214	lincRNA:chr2:79521628-79521871 forward strand	-0.090534883	23.94885417	0	22.49215274	0	A_30_P01030309	chr2:79521628-79521871_F			mm|2qC3
215	lincRNA:chr3:40966969-40976585 reverse strand	0.648117526	162.3890737	2	254.4834951	2	A_30_P01018792	chr3:40966969-40976585_R			mm|3qB
216	Mus musculus netrin 5 (Ntn5), transcript variant 1, mRNA [NM_001033356]	1.206799923	23.741527	0	54.80139627	1	A_52_P588771	NM_001033356	Ntn5	NM_001033356	mm|7qB4	Mm.291240	243967	GO:0003674(molecular_function)|GO:0005575(cellular_component)|GO:0005576(extracellular region)|GO:0008150(biological_process)	ENSMUST00000107742	TC1591235
217	lincRNA:chr7:119735208-119822808 forward strand	0.072286078	313.0927195	2	329.1798528	2	A_30_P01030301	chr7:119735208-119822808_F			mm|7qF1
218	Mus musculus 9 days embryo whole body cDNA, RIKEN full-length enriched library, clone:D030041C22 product:hypothetical protein, full insert sequence. [AK164250]	2.684841599	75.50675532	1	485.5161302	2	A_55_P2008996	AK164250	Gm10034	AK164250	mm|14qC3	Mm.472912	100125977			TC1587957
219	Mus musculus Sec24 related gene family, member A (S. cerevisiae) (Sec24a), transcript variant 1, mRNA [NM_175255]	1.038453179	757.81676	2	1556.573964	2	A_52_P6451	NM_175255	Sec24a	NM_175255	mm|11qB1.3	Mm.33878	77371	GO:0003674(molecular_function)|GO:0005737(cytoplasm)|GO:0005783(endoplasmic reticulum)|GO:0005794(Golgi apparatus)|GO:0006810(transport)|GO:0006886(intracellular protein transport)|GO:0006888(ER to Golgi vesicle-mediated transport)|GO:0008270(zinc ion binding)|GO:0015031(protein transport)|GO:0016020(membrane)|GO:0016192(vesicle-mediated transport)|GO:0030127(COPII vesicle coat)|GO:0045714(regula…	ENSMUST00000109097	TC1602419	Protein processing in endoplasmic reticulum	mmu04141
220	lincRNA:chr9:78373792-78374303 reverse strand	-1.94096725	84.53113821	1	22.0154392	0	A_30_P01024162	chr9:78373792-78374303_R			mm|9qE1
221	Mus musculus cortexin 2 (Ctxn2), mRNA [NM_001162934]	0.192584333	95.50785199	1	109.1472351	1	A_55_P2154480	NM_001162934	Ctxn2	NM_001162934	mm|2qF1	Mm.295608	381418	GO:0003674(molecular_function)|GO:0005575(cellular_component)|GO:0008150(biological_process)|GO:0016020(membrane)|GO:0016021(integral to membrane)|GO:0031224(intrinsic to membrane)	ENSMUST00000099452
222		-0.069024565	2499.578495	2	2382.80397	2	A_55_P2140328				mm|7qA3
223	Mus musculus RIKEN cDNA 4930578E11 gene (4930578E11Rik), long non-coding RNA [NR_045391]	-0.080813831	23.04977607	0	21.79411928	0	A_55_P2110532	NR_045391	4930578E11Rik	NR_045391	mm|18qB1	Mm.416952	78058	GO:0003674(molecular_function)|GO:0005575(cellular_component)|GO:0008150(biological_process)
224	lincRNA:chr2:35828611-35838083 forward strand	0.027884538	217.3012216	2	221.5420908	2	A_30_P01026277	chr2:35828611-35838083_F			mm|2qB
225	Mus musculus Eph receptor A7 (Epha7), transcript variant 2, mRNA [NM_001122889]	-0.07902867	22.86571258	0	21.6468516	0	A_52_P306236	NM_001122889	Epha7	NM_001122889	mm|4qA4	Mm.257266	13841	GO:0000166(nucleotide binding)|GO:0004672(protein kinase activity)|GO:0004713(protein tyrosine kinase activity)|GO:0004714(transmembrane receptor protein tyrosine kinase activity)|GO:0005003(ephrin receptor activity)|GO:0005004(GPI-linked ephrin receptor activity)|GO:0005515(protein binding)|GO:0005524(ATP binding)|GO:0005886(plasma membrane)|GO:0005887(integral to plasma membrane)|GO:0006468(pro…	ENSMUST00000080934	TC1628619	Axon guidance	mmu04360
226	lincRNA:chr1:42689799-42749799 reverse strand	0.311298912	57.21484127	1	70.99356864	1	A_30_P01029410	chr1:42689799-42749799_R			mm|1qB
227	Mus musculus adult male bone cDNA, RIKEN full-length enriched library, clone:9830143P17 product:unclassifiable, full insert sequence. [AK036632]	2.30818924	22.68906446	0	112.3701048	2	A_55_P2383283	AK036632	2310001H17Rik	AK036632	mm|6qF3	Mm.261738	76432	GO:0003674(molecular_function)|GO:0005575(cellular_component)|GO:0008150(biological_process)		TC1599568
228	Mus musculus adult male testis cDNA, RIKEN full-length enriched library, clone:4933409D19 product:unclassifiable, full insert sequence. [AK016750]	-1.64586528	67.05853023	1	21.42886715	0	A_55_P2188624	AK016750	4933409D19Rik	AK016750	mm|1qE4	Mm.373897	71084			TC1627413
229	Mus musculus exocyst complex component 8 (Exoc8), mRNA [NM_198103]	0.530845166	858.9230736	2	1240.950869	2	A_55_P2087518	NM_198103	Exoc8	NM_198103	mm|8qE2	Mm.347360	102058	GO:0000145(exocyst)|GO:0005737(cytoplasm)|GO:0006810(transport)|GO:0006887(exocytosis)|GO:0015031(protein transport)|GO:0017160(Ral GTPase binding)|GO:0034613(cellular protein localization)|GO:0035091(phosphatidylinositol binding)|GO:0042995(cell projection)	ENSMUST00000098312	TC1580286
230	Mus musculus Pbx/knotted 1 homeobox 2 (Pknox2), transcript variant 2, mRNA [NM_001029838]	4.168056859	22.43968079	0	403.3915649	2	A_55_P1970954	NM_001029838	Pknox2	NM_001029838	mm|9qA4	Mm.260335	208076	GO:0003677(DNA binding)|GO:0003700(sequence-specific DNA binding transcription factor activity)|GO:0003785(actin monomer binding)|GO:0005634(nucleus)|GO:0005737(cytoplasm)|GO:0006355(regulation of transcription, DNA-dependent)|GO:0006357(regulation of transcription from RNA polymerase II promoter)|GO:0015629(actin cytoskeleton)|GO:0015630(microtubule cytoskeleton)|GO:0043565(sequence-specific DNA…	ENSMUST00000039674	TC1577490
231	Mus musculus ATPase, H+/K+ transporting, nongastric, alpha polypeptide (Atp12a), mRNA [NM_138652]	1.787845835	294.3742757	2	1016.471204	2	A_52_P329398	NM_138652	Atp12a	NM_138652	mm|14qC3	Mm.273271	192113	GO:0000166(nucleotide binding)|GO:0005515(protein binding)|GO:0005524(ATP binding)|GO:0006754(ATP biosynthetic process)|GO:0006810(transport)|GO:0006811(ion transport)|GO:0006812(cation transport)|GO:0006813(potassium ion transport)|GO:0006885(regulation of pH)|GO:0008900(hydrogen:potassium-exchanging ATPase activity)|GO:0010038(response to metal ion)|GO:0014070(response to organic cyclic compoun…	ENSMUST00000007340	TC1586560	Oxidative phosphorylation	mmu00190
232	Mus musculus 7 days neonate cerebellum cDNA, RIKEN full-length enriched library, clone:A730040I02 product:unclassifiable, full insert sequence. [AK080477]	4.776573192	22.28511639	0	610.8108093	2	A_55_P2328787	AK080477	6030451C04Rik	AK080477	mm|4qC6	Mm.447147	77115			TC1615290
233	Mus musculus annexin A1 (Anxa1), mRNA [NM_010730]	0.118117071	27289.45006	2	29617.71606	2	A_66_P120567	NM_010730	Anxa1	NM_010730	mm|19qB	Mm.248360	16952	GO:0000733(DNA strand renaturation)|GO:0001533(cornified envelope)|GO:0001780(neutrophil homeostasis)|GO:0003697(single-stranded DNA binding)|GO:0003727(single-stranded RNA binding)|GO:0004386(helicase activity)|GO:0004859(phospholipase inhibitor activity)|GO:0005198(structural molecule activity)|GO:0005509(calcium ion binding)|GO:0005515(protein binding)|GO:0005543(phospholipid binding)|GO:00055…	ENSMUST00000163902	TC1573220
234	Mus musculus GCN1 general control of amino-acid synthesis 1-like 1 (yeast) (Gcn1l1), mRNA [NM_172719]	0.262122441	694.510633	2	832.8861045	2	A_55_P2038640	NM_172719	Gcn1l1	NM_172719	mm|5qF	Mm.153014	231659	GO:0005515(protein binding)|GO:0005737(cytoplasm)|GO:0008150(biological_process)	ENSMUST00000064454	TC1608240
235	Mus musculus keratin associated protein 1-4 (Krtap1-4), mRNA [NM_001039502]	0.08270191	1642.456219	2	1739.360317	2	A_55_P2091831	NM_001039502	Krtap1-4	NM_001039502	mm|11qD	Mm.423246	629873	GO:0003674(molecular_function)|GO:0005575(cellular_component)|GO:0005882(intermediate filament)|GO:0008150(biological_process)	ENSMUST00000100479	TC1589069
236	Mus musculus syntaxin 3 (Stx3), transcript variant A, mRNA [NM_152220]	0.4903129	680.5463597	2	955.9971676	2	A_51_P100298	NM_152220	Stx3	NM_152220	mm|19qA	Mm.272264	20908	GO:0005484(SNAP receptor activity)|GO:0005515(protein binding)|GO:0005623(cell)|GO:0005886(plasma membrane)|GO:0005911(cell-cell junction)|GO:0006810(transport)|GO:0006836(neurotransmitter transport)|GO:0006886(intracellular protein transport)|GO:0006887(exocytosis)|GO:0016020(membrane)|GO:0016021(integral to membrane)|GO:0016192(vesicle-mediated transport)|GO:0016324(apical plasma membrane)|GO:0…	ENSMUST00000069285	TC1592377	SNARE interactions in vesicular transport // Synaptic vesicle cycle	mmu04130 // mmu04721
237	Mus musculus NOD-derived CD11c +ve dendritic cells cDNA, RIKEN full-length enriched library, clone:F630048H11 product:hypothetical protein, full insert sequence. [AK170335]	1.023731498	59.82021162	1	121.6247144	2	A_55_P2255399	AK170335	F630048H11Rik	AK170335	mm|12qA1.3		100038492			TC1597557
238	Mus musculus myosin, heavy polypeptide 6, cardiac muscle, alpha (Myh6), transcript variant 1, mRNA [NM_001164171]	0.109768673	293.4899525	2	316.6918603	2	A_55_P2173952	NM_001164171	Myh6	NM_001164171	mm|14qC3	Mm.290003	17888	GO:0000146(microfilament motor activity)|GO:0000166(nucleotide binding)|GO:0001701(in utero embryonic development)|GO:0001725(stress fiber)|GO:0002026(regulation of the force of heart contraction)|GO:0002027(regulation of heart rate)|GO:0003774(motor activity)|GO:0003779(actin binding)|GO:0005515(protein binding)|GO:0005516(calmodulin binding)|GO:0005524(ATP binding)|GO:0005634(nucleus)|GO:000573…	ENSMUST00000081857	TC1577524	Cardiac muscle contraction // Adrenergic signaling in cardiomyocytes // Tight junction // Thyroid hormone signaling pathway // Hypertrophic cardiomyopathy (HCM) // Dilated cardiomyopathy // Viral myocarditis	mmu04260 // mmu04261 // mmu04530 // mmu04919 // mmu05410 // mmu05414 // mmu05416
239	lincRNA:chr4:132897264-132910714 forward strand	0.799506397	492.9134272	2	857.9185451	2	A_30_P01021519	chr4:132897264-132910714_F			mm|4qD2.3
240	Mus musculus gastrokine 2 (Gkn2), mRNA [NM_025467]	1.741886108	21.76007591	0	72.78139469	1	A_51_P113906	NM_025467	Gkn2	NM_025467	mm|6qD1	Mm.46446	66284	GO:0003674(molecular_function)|GO:0005575(cellular_component)|GO:0005576(extracellular region)|GO:0005794(Golgi apparatus)|GO:0008150(biological_process)	ENSMUST00000032128	TC1731872
241	Mus musculus UDP-glucose glycoprotein glucosyltransferase 2 (Uggt2), mRNA [NM_001081252]	0.159552945	902.5108189	2	1008.051312	2	A_55_P2032024	NM_001081252	Uggt2	NM_001081252	mm|14qE4	Mm.213406	66435	GO:0003674(molecular_function)|GO:0005575(cellular_component)|GO:0008150(biological_process)	ENSMUST00000173470	TC1588574	Protein processing in endoplasmic reticulum	mmu04141
242	predicted gene 10610 [Source:MGI Symbol;Acc:MGI:3642045] [ENSMUST00000177929]	1.156641784	21.65180072	0	48.27006598	1	A_51_P401386	ENSMUST00000177929		XM_006544216	mm|7qD3	Mm.381680			ENSMUST00000177929	TC1594845
243	Mus musculus REX2, RNA exonuclease 2 homolog (S. cerevisiae) (Rexo2), mRNA [NM_024233]	-0.33945996	9213.313458	2	7281.623449	2	A_51_P116088	NM_024233	Rexo2	NM_024233	mm|9qA5.3	Mm.21911	104444	GO:0003676(nucleic acid binding)|GO:0004518(nuclease activity)|GO:0004527(exonuclease activity)|GO:0005634(nucleus)|GO:0005730(nucleolus)|GO:0005739(mitochondrion)|GO:0005925(focal adhesion)|GO:0006139(nucleobase-containing compound metabolic process)|GO:0008408(3'-5' exonuclease activity)|GO:0016787(hydrolase activity)|GO:0016788(hydrolase activity, acting on ester bonds)|GO:0090305(nucleic acid…	ENSMUST00000034524	TC1674531	Ribosome biogenesis in eukaryotes	mmu03008
244	lincRNA:chr16:4867322-4874772 forward strand	2.382369726	330.3920677	2	1722.639336	2	A_30_P01028923	chr16:4867322-4874772_F			mm|16qA1
245	Mus musculus archaelysin family metallopeptidase 1 (Amz1), mRNA [NM_173405]	-2.160105191	4382.368391	2	980.5109007	2	A_51_P114634	NM_173405	Amz1	NM_173405	mm|5qG2	Mm.491298	231842	GO:0003674(molecular_function)|GO:0005575(cellular_component)|GO:0006508(proteolysis)|GO:0008150(biological_process)|GO:0008233(peptidase activity)|GO:0008237(metallopeptidase activity)|GO:0016787(hydrolase activity)|GO:0046872(metal ion binding)	ENSMUST00000060918	TC1580525
246	Mus musculus ubiquitin carboxyl-terminal esterase L5 (Uchl5), transcript variant 1, mRNA [NM_019562]	-0.205584872	19260.57752	2	16702.52352	2	A_51_P122238	NM_019562	Uchl5	NM_019562	mm|1qF	Mm.261004	56207	GO:0000502(proteasome complex)|GO:0004843(ubiquitin-specific protease activity)|GO:0004866(endopeptidase inhibitor activity)|GO:0005622(intracellular)|GO:0005634(nucleus)|GO:0005737(cytoplasm)|GO:0005829(cytosol)|GO:0006281(DNA repair)|GO:0006310(DNA recombination)|GO:0006351(transcription, DNA-dependent)|GO:0006355(regulation of transcription, DNA-dependent)|GO:0006508(proteolysis)|GO:0006511(ub…	ENSMUST00000018333	TC1682693
247	Mus musculus basic leucine zipper transcription factor, ATF-like (Batf), mRNA [NM_016767]	2.381434474	55.65057766	1	289.9698782	2	A_51_P114616	NM_016767	Batf	NM_016767	mm|12qD2	Mm.6672	53314	GO:0001816(cytokine production)|GO:0002320(lymphoid progenitor cell differentiation)|GO:0003677(DNA binding)|GO:0003700(sequence-specific DNA binding transcription factor activity)|GO:0005515(protein binding)|GO:0005622(intracellular)|GO:0005634(nucleus)|GO:0005737(cytoplasm)|GO:0006351(transcription, DNA-dependent)|GO:0006355(regulation of transcription, DNA-dependent)|GO:0006974(response to DNA…	ENSMUST00000040536	TC1583999
248	predicted gene 20661 [Source:MGI Symbol;Acc:MGI:5313108] [ENSMUST00000176382]	1.180097377	34.81152285	1	78.88015049	1	A_52_P120122	ENSMUST00000176382		AK043882	mm|9qF2				ENSMUST00000176382	TC1592452
249	Mus musculus estrogen receptor 1 (alpha) (Esr1), mRNA [NM_007956]	-4.268928123	392.8665911	2	20.3783813	0	A_51_P474658	NM_007956	Esr1	NM_007956	mm|10qA1	Mm.9213	13982	GO:0001046(core promoter sequence-specific DNA binding)|GO:0001547(antral ovarian follicle growth)|GO:0002064(epithelial cell development)|GO:0003677(DNA binding)|GO:0003682(chromatin binding)|GO:0003700(sequence-specific DNA binding transcription factor activity)|GO:0003707(steroid hormone receptor activity)|GO:0004879(ligand-activated sequence-specific DNA binding RNA polymerase II transcriptio…	ENSMUST00000137012	TC1584052	Estrogen signaling pathway // Prolactin signaling pathway // Thyroid hormone signaling pathway // Endocrine and other factor-regulated calcium reabsorption // Proteoglycans in cancer	mmu04915 // mmu04917 // mmu04919 // mmu04961 // mmu05205
250	Mus musculus spermiogenesis specific transcript on the Y 1 (Ssty1), mRNA [NM_009220]	-1.767144093	69.27308366	1	20.35172108	0	A_55_P2185676	NM_009220	Ssty1	NM_009220		Mm.347498	20611	GO:0003674(molecular_function)|GO:0005575(cellular_component)|GO:0008150(biological_process)	ENSMUST00000177639	TC1587178
251	lincRNA:chr15:82769917-82770296 reverse strand	-0.823929084	117.9730806	2	66.64315536	1	A_30_P01024186	chr15:82769917-82770296_R			mm|15qE1
252	lincRNA:chr16:3872469-3877048 forward strand	0.538531009	1871.083359	2	2717.7351	2	A_30_P01017954	chr16:3872469-3877048_F			mm|16qA1
253	Mus musculus methylenetetrahydrofolate dehydrogenase (NADP+ dependent) 2-like (Mthfd2l), mRNA [NM_026788]	2.151248905	230.5649862	2	1024.197718	2	A_66_P115757	NM_026788	Mthfd2l	NM_026788	mm|5qE1	Mm.153030	665563	GO:0000105(histidine biosynthetic process)|GO:0003824(catalytic activity)|GO:0004477(methenyltetrahydrofolate cyclohydrolase activity)|GO:0004487(methylenetetrahydrofolate dehydrogenase (NAD+) activity)|GO:0004488(methylenetetrahydrofolate dehydrogenase (NADP+) activity)|GO:0005739(mitochondrion)|GO:0005743(mitochondrial inner membrane)|GO:0005759(mitochondrial matrix)|GO:0006164(purine nucleotid…	ENSMUST00000071652	TC1604008	One carbon pool by folate // Metabolic pathways	mmu00670 // mmu01100
254	Mus musculus olfactory receptor 486 (Olfr486), mRNA [NM_146496]	-1.020869853	281.1494823	2	138.5558417	2	A_55_P2094324	NM_146496	Olfr486	NM_146496	mm|7qE3	Mm.377531	258489	GO:0004871(signal transducer activity)|GO:0004930(G-protein coupled receptor activity)|GO:0004984(olfactory receptor activity)|GO:0005886(plasma membrane)|GO:0007165(signal transduction)|GO:0007186(G-protein coupled receptor signaling pathway)|GO:0007608(sensory perception of smell)|GO:0016020(membrane)|GO:0016021(integral to membrane)|GO:0050896(response to stimulus)|GO:0050911(detection of chem…	ENSMUST00000072035		Olfactory transduction	mmu04740
255	lincRNA:chr5:14921737-14978834 forward strand	0.210752388	44.75301887	1	51.79229157	1	A_30_P01020068	chr5:14921737-14978834_F			mm|5qA1
256	Mus musculus A kinase (PRKA) anchor protein 17B (Akap17b), mRNA [NM_001081956]	1.281258104	121.1265061	2	294.3989874	2	A_52_P266320	NM_001081956	Akap17b	NM_001081956	mm|XqA3.3	Mm.116704	338351	GO:0000166(nucleotide binding)|GO:0003674(molecular_function)|GO:0003676(nucleic acid binding)|GO:0003723(RNA binding)|GO:0005575(cellular_component)|GO:0005634(nucleus)|GO:0005681(spliceosomal complex)|GO:0006397(mRNA processing)|GO:0008150(biological_process)|GO:0008380(RNA splicing)		TC1602591
257	P95335_MYXXA (P95335) Serine-threonine protein kinase (Fragment), partial (6%) [TC1699856]	-1.397703568	230.0991712	2	87.33018001	1	A_55_P2001753	TC1699856			mm|8qC3					TC1699856
258	lincRNA:chr16:9129538-9137898 forward strand	0.053664092	752.8009407	2	781.330278	2	A_30_P01026173	chr16:9129538-9137898_F			mm|16qA1
259	Mus musculus cornulin (Crnn), mRNA [NM_001081200]	-0.683222885	167.6193434	2	104.3887153	2	A_55_P2136606	NM_001081200	Crnn	NM_001081200	mm|3qF2.1	Mm.458570	381457	GO:0003674(molecular_function)|GO:0009408(response to heat)|GO:0016020(membrane)|GO:0016337(cell-cell adhesion)|GO:0046872(metal ion binding)|GO:0070062(extracellular vesicular exosome)	ENSMUST00000107300	TC1757959
260	Mus musculus histone deacetylase 9 (Hdac9), transcript variant 1, mRNA [NM_001271386]	-1.160466489	137.8746273	2	61.68067665	1	A_55_P2065074	NM_001271386	Hdac9	NM_001271386	mm|12qA3	Mm.310551	79221	GO:0000118(histone deacetylase complex)|GO:0000122(negative regulation of transcription from RNA polymerase II promoter)|GO:0003714(transcription corepressor activity)|GO:0004407(histone deacetylase activity)|GO:0005080(protein kinase C binding)|GO:0005515(protein binding)|GO:0005634(nucleus)|GO:0005667(transcription factor complex)|GO:0005737(cytoplasm)|GO:0006351(transcription, DNA-dependent)|G…		TC1627432	Alcoholism // Viral carcinogenesis	mmu05034 // mmu05203
261	lincRNA:chrX:102222494-102267068 forward strand	-1.837836636	120.9092413	2	33.82326603	1	A_30_P01029687	chrX:102222494-102267068_F			mm|XqD
262	Mus musculus cell division cycle associated 4 (Cdca4), mRNA [NM_028023]	-0.491695383	1922.373884	2	1367.170877	2	A_51_P125691	NM_028023	Cdca4	NM_028023	mm|12qF1	Mm.313185	71963	GO:0003674(molecular_function)|GO:0005634(nucleus)|GO:0008150(biological_process)	ENSMUST00000062092	TC1572223
263	Mus musculus olfactory receptor 315 (Olfr315), mRNA [NM_146538]	-0.172462852	57.85321238	1	51.33469513	1	A_52_P643087	NM_146538	Olfr315	NM_146538	mm|11qB1.3	Mm.172578	258531	GO:0004871(signal transducer activity)|GO:0004930(G-protein coupled receptor activity)|GO:0004984(olfactory receptor activity)|GO:0005886(plasma membrane)|GO:0007165(signal transduction)|GO:0007186(G-protein coupled receptor signaling pathway)|GO:0007608(sensory perception of smell)|GO:0016020(membrane)|GO:0016021(integral to membrane)|GO:0050896(response to stimulus)|GO:0050911(detection of chem…	ENSMUST00000081533	TC1600156	Olfactory transduction	mmu04740
264	Mus musculus zinc finger protein 354A (Zfp354a), mRNA [NM_009329]	-0.855923269	80.90438492	1	44.70061337	1	A_51_P117236	NM_009329	Zfp354a	NM_009329	mm|11qB1.3	Mm.4792	21408	GO:0000122(negative regulation of transcription from RNA polymerase II promoter)|GO:0003676(nucleic acid binding)|GO:0003677(DNA binding)|GO:0003700(sequence-specific DNA binding transcription factor activity)|GO:0005622(intracellular)|GO:0005634(nucleus)|GO:0005730(nucleolus)|GO:0006351(transcription, DNA-dependent)|GO:0006355(regulation of transcription, DNA-dependent)|GO:0007275(multicellular …	ENSMUST00000102766	TC1584867
265	Mus musculus nuclear protein transcription regulator 1 (Nupr1), mRNA [NM_019738]	1.009171847	4224.340961	2	8502.565008	2	A_51_P519251	NM_019738	Nupr1	NM_019738	mm|7qF3	Mm.18742	56312	GO:0002526(acute inflammatory response)|GO:0003677(DNA binding)|GO:0003682(chromatin binding)|GO:0005515(protein binding)|GO:0005622(intracellular)|GO:0005634(nucleus)|GO:0005737(cytoplasm)|GO:0006351(transcription, DNA-dependent)|GO:0006355(regulation of transcription, DNA-dependent)|GO:0006461(protein complex assembly)|GO:0006473(protein acetylation)|GO:0008584(male gonad development)|GO:000963…	ENSMUST00000131174	TC1575903	Transcriptional misregulation in cancer	mmu05202
266	Mus musculus Ellis van Creveld gene syndrome (Evc), mRNA [NM_021292]	-1.060587276	570.1933538	2	273.371709	2	A_52_P476431	NM_021292	Evc	NM_021292	mm|5qB3	Mm.479678	59056	GO:0003416(endochondral bone growth)|GO:0005515(protein binding)|GO:0005737(cytoplasm)|GO:0005856(cytoskeleton)|GO:0005886(plasma membrane)|GO:0005929(cilium)|GO:0007224(smoothened signaling pathway)|GO:0016020(membrane)|GO:0016021(integral to membrane)|GO:0036064(cilium basal body)|GO:0042995(cell projection)|GO:0045880(positive regulation of smoothened signaling pathway)	ENSMUST00000031005	TC1580317
267	Mus musculus notch 1 (Notch1), mRNA [NM_008714]	1.814197205	722.7495423	2	2541.64916	2	A_55_P2047168	NM_008714	Notch1	NM_008714	mm|2qA3	Mm.290610	18128	GO:0000122(negative regulation of transcription from RNA polymerase II promoter)|GO:0001047(core promoter binding)|GO:0001190(RNA polymerase II transcription factor binding transcription factor activity involved in positive regulation of transcription)|GO:0001525(angiogenesis)|GO:0001669(acrosomal vesicle)|GO:0001701(in utero embryonic development)|GO:0001708(cell fate specification)|GO:0001837(e…	ENSMUST00000028288	TC1574569	Dorso-ventral axis formation // Notch signaling pathway // Thyroid hormone signaling pathway // Prion diseases // MicroRNAs in cancer	mmu04320 // mmu04330 // mmu04919 // mmu05020 // mmu05206
268	Mus musculus HORMA domain containing 1 (Hormad1), transcript variant 2, mRNA [NM_001289534]	-1.511394069	149.2481769	2	52.35209732	1	A_55_P2064180	NM_001289534	Hormad1	NM_001289534	mm|3qF2.1	Mm.179050	67981	GO:0000794(condensed nuclear chromosome)|GO:0001824(blastocyst development)|GO:0005515(protein binding)|GO:0005634(nucleus)|GO:0005694(chromosome)|GO:0005737(cytoplasm)|GO:0007126(meiosis)|GO:0007130(synaptonemal complex assembly)|GO:0007283(spermatogenesis)|GO:0030154(cell differentiation)|GO:0042138(meiotic DNA double-strand break formation)|GO:0048477(oogenesis)|GO:0051177(meiotic sister chrom…		TC1605134
269	Mus musculus F-box protein 39 (Fbxo39), mRNA [NM_001099688]	-0.108150924	16336.11905	2	15156.26596	2	A_55_P2031966	NM_001099688	Fbxo39	NM_001099688	mm|11qB4	Mm.390365	628100	GO:0003674(molecular_function)|GO:0005575(cellular_component)|GO:0008150(biological_process)	ENSMUST00000108504	TC1726658
270	Mus musculus CUB and Sushi multiple domains 3 (Csmd3), mRNA [NM_001081391]	-0.066170262	21.2730216	0	20.31935637	0	A_51_P476960	NM_001081391	Csmd3	NM_001081391	mm|15qB3.3	Mm.309363	239420	GO:0003674(molecular_function)|GO:0005575(cellular_component)|GO:0005886(plasma membrane)|GO:0008150(biological_process)|GO:0016020(membrane)|GO:0016021(integral to membrane)	ENSMUST00000110261	NP352472
272		-0.477014733	52.0605115	1	37.40353831	1	A_55_P2037643				mm|6qF3
273	Mus musculus 0 day neonate eyeball cDNA, RIKEN full-length enriched library, clone:E130319M01 product:unclassifiable, full insert sequence. [AK053902]	-1.346644328	51.87420716	1	20.39722732	0	A_55_P1955701	AK053902	Gm6146	AK053902	mm|3qA1	Mm.132336	620382			TC1608123
274	Mus musculus nuclear factor I/B (Nfib), transcript variant 1, mRNA [NM_001113209]	1.992866606	714.284657	2	2843.046397	2	A_66_P135165	NM_001113209	Nfib	NM_001113209	mm|4qC3	Mm.317947	18028	GO:0000122(negative regulation of transcription from RNA polymerase II promoter)|GO:0000981(sequence-specific DNA binding RNA polymerase II transcription factor activity)|GO:0001077(RNA polymerase II core promoter proximal region sequence-specific DNA binding transcription factor activity involved in positive regulation of transcription)|GO:0001106(RNA polymerase II transcription corepressor acti…	ENSMUST00000064770	TC1746849
275	Mus musculus cDNA sequence AB124611 (AB124611), transcript variant 1, mRNA [NM_001198794]	0.170164709	752019.4584	2	846162.4712	2	A_55_P2129691	NM_001198794	AB124611	NM_001198794	mm|9qA3	Mm.325205	382062	GO:0003674(molecular_function)|GO:0005575(cellular_component)|GO:0008150(biological_process)|GO:0016020(membrane)|GO:0016021(integral to membrane)	ENSMUST00000086361
276	Mus musculus solute carrier family 7 (cationic amino acid transporter, y+ system), member 8 (Slc7a8), mRNA [NM_016972]	0.468859828	926.5949575	2	1282.421541	2	A_51_P112734	NM_016972	Slc7a8	NM_016972	mm|14qC3	Mm.276831	50934	GO:0003333(amino acid transmembrane transport)|GO:0005275(amine transmembrane transporter activity)|GO:0005737(cytoplasm)|GO:0005886(plasma membrane)|GO:0006810(transport)|GO:0006865(amino acid transport)|GO:0015101(organic cation transmembrane transporter activity)|GO:0015171(amino acid transmembrane transporter activity)|GO:0015179(L-amino acid transmembrane transporter activity)|GO:0015695(org…	ENSMUST00000022787	TC1575842	Protein digestion and absorption	mmu04974
277	Mus musculus adult male testis cDNA, RIKEN full-length enriched library, clone:1700055A14 product:similar to H-REV107-LIKE PROTEIN 5 [Mus musculus], full insert sequence. [AK006790]	-0.06606484	21.47853011	0	20.51715118	0	A_55_P2025203	AK006790	Hrasls5	AK006790	mm|19qA	Mm.116803	66727	GO:0016740(transferase activity)|GO:0016746(transferase activity, transferring acyl groups)		TC1694100
278	lincRNA:chr12:81217572-81233910 reverse strand	1.064215302	842.7583307	2	1762.234835	2	A_30_P01027714	chr12:81217572-81233910_R			mm|12qC3
279	Mus musculus unc-13 homolog A (C. elegans) (Unc13a), mRNA [NM_001029873]	-0.010250315	103.051792	1	102.3222063	1	A_55_P2017964	NM_001029873	Unc13a	NM_001029873	mm|8qB3.3	Mm.334606	382018	GO:0000149(SNARE binding)|GO:0001956(positive regulation of neurotransmitter secretion)|GO:0005515(protein binding)|GO:0005737(cytoplasm)|GO:0005886(plasma membrane)|GO:0006887(exocytosis)|GO:0007268(synaptic transmission)|GO:0007269(neurotransmitter secretion)|GO:0007528(neuromuscular junction development)|GO:0016020(membrane)|GO:0016081(synaptic vesicle docking involved in exocytosis)|GO:001608…	ENSMUST00000030170	TC1600988	Synaptic vesicle cycle	mmu04721
280	lincRNA:chr4:101010948-101032148 forward strand	0.069526695	384.3697709	2	403.3470134	2	A_30_P01030671	chr4:101010948-101032148_F			mm|4qC6
281	lincRNA:chr18:84757475-84757969 reverse strand	-0.139302788	80.44110308	1	73.03713011	1	A_30_P01020443	chr18:84757475-84757969_R			mm|18qE4
283	lincRNA:chr10:81680941-81704964 reverse strand	0.399619706	2443.006279	2	3222.716493	2	A_30_P01018957	chr10:81680941-81704964_R			mm|10qC1
284		-1.007352785	231.020517	2	114.923051	2	A_55_P2045777	NAP095730-001			mm|5qG2
285	Mus musculus immunoglobulin superfamily, member 1 (Igsf1), transcript variant 3, mRNA [NM_183335]	-0.096844072	108.3086379	1	101.2768356	1	A_55_P2059860	NM_183335	Igsf1	NM_183335	mm|XqA5	Mm.110505	209268	GO:0004872(receptor activity)|GO:0005576(extracellular region)|GO:0006355(regulation of transcription, DNA-dependent)|GO:0007165(signal transduction)|GO:0015026(coreceptor activity)|GO:0016020(membrane)|GO:0016021(integral to membrane)|GO:0034711(inhibin binding)	ENSMUST00000072037	TC1648470
286	Mus musculus ATPase, H+ transporting, lysosomal V0 subunit A4 (Atp6v0a4), mRNA [NM_080467]	2.291544774	78.97860863	1	386.6635127	2	A_55_P1953003	NM_080467	Atp6v0a4	NM_080467	mm|6qB1	Mm.462308	140494	GO:0000220(vacuolar proton-transporting V-type ATPase, V0 domain)|GO:0001503(ossification)|GO:0005765(lysosomal membrane)|GO:0005768(endosome)|GO:0005886(plasma membrane)|GO:0005903(brush border)|GO:0006200(ATP catabolic process)|GO:0006810(transport)|GO:0006811(ion transport)|GO:0006885(regulation of pH)|GO:0007588(excretion)|GO:0007605(sensory perception of sound)|GO:0008553(hydrogen-exporting …	ENSMUST00000114908	NP850297	Oxidative phosphorylation // Metabolic pathways // Lysosome // Phagosome // Synaptic vesicle cycle // Collecting duct acid secretion // Tuberculosis // Rheumatoid arthritis	mmu00190 // mmu01100 // mmu04142 // mmu04145 // mmu04721 // mmu04966 // mmu05152 // mmu05323
287	Mus musculus granzyme N (Gzmn), mRNA [NM_153052]	-0.066371991	21.93109485	0	20.94499943	0	A_51_P126365	NM_153052	Gzmn	NM_153052	mm|14qC3	Mm.207063	245839	GO:0004252(serine-type endopeptidase activity)|GO:0006508(proteolysis)|GO:0008233(peptidase activity)|GO:0008236(serine-type peptidase activity)|GO:0016787(hydrolase activity)|GO:0030141(secretory granule)	ENSMUST00000015587	NP864255
288	Mus musculus transferrin receptor 2 (Tfr2), transcript variant 3, mRNA [NM_001289509]	1.411134981	129.1773217	2	343.5423112	2	A_55_P1955532	NM_001289509	Tfr2	NM_001289509	mm|5qG2	Mm.21757	50765	GO:0004998(transferrin receptor activity)|GO:0005737(cytoplasm)|GO:0005886(plasma membrane)|GO:0006508(proteolysis)|GO:0006879(cellular iron ion homeostasis)|GO:0006898(receptor-mediated endocytosis)|GO:0008233(peptidase activity)|GO:0016020(membrane)|GO:0016021(integral to membrane)	ENSMUST00000031729
289	PREDICTED: Mus musculus mitochondrial ribosomal protein S14 (Mrps14), transcript variant X1, mRNA [XM_006496954]	0.458944275	45.7715331	1	62.91460181	1	A_55_P2070786	XM_006496954	Mrps14	XM_006496954	mm|1qH2.1		64659	GO:0003735(structural constituent of ribosome)|GO:0005622(intracellular)|GO:0005739(mitochondrion)|GO:0005763(mitochondrial small ribosomal subunit)|GO:0005840(ribosome)|GO:0006412(translation)|GO:0008150(biological_process)|GO:0030529(ribonucleoprotein complex)|GO:0031965(nuclear membrane)		TC1673037	Ribosome	mmu03010
290		-0.401613869	53827.62058	2	40748.0998	2	A_55_P2027412				mm|7qE3
291	Mus musculus Kv channel-interacting protein 1 (Kcnip1), transcript variant B, mRNA [NM_027398]	1.042071368	93.31241613	1	192.1472504	2	A_51_P117087	NM_027398	Kcnip1	NM_027398	mm|11qA4	Mm.252514	70357	GO:0005244(voltage-gated ion channel activity)|GO:0005267(potassium channel activity)|GO:0005509(calcium ion binding)|GO:0005886(plasma membrane)|GO:0006810(transport)|GO:0006811(ion transport)|GO:0006813(potassium ion transport)|GO:0015459(potassium channel regulator activity)|GO:0016020(membrane)|GO:0030425(dendrite)|GO:0034705(potassium channel complex)|GO:0034765(regulation of ion transmembra…	ENSMUST00000109340	TC1601447
292	Mus musculus RIKEN cDNA 2410002F23 gene, mRNA (cDNA clone MGC:27669 IMAGE:4910895), complete cds. [BC016099]	0.668405114	2431.396087	2	3864.254329	2	A_51_P144770	BC016099	2410002F23Rik	BC016099	mm|7qB4	Mm.274492	668661	GO:0003674(molecular_function)|GO:0005575(cellular_component)|GO:0008150(biological_process)
293	Mus musculus olfactory receptor 181 (Olfr181), mRNA [NM_146999]	-0.066462356	22.25925462	0	21.25707254	0	A_51_P120589	NM_146999	Olfr181	NM_146999	mm|16qC1.2	Mm.223388	259001	GO:0004871(signal transducer activity)|GO:0004930(G-protein coupled receptor activity)|GO:0004984(olfactory receptor activity)|GO:0005886(plasma membrane)|GO:0007165(signal transduction)|GO:0007186(G-protein coupled receptor signaling pathway)|GO:0007608(sensory perception of smell)|GO:0016020(membrane)|GO:0016021(integral to membrane)|GO:0050896(response to stimulus)|GO:0050911(detection of chem…	ENSMUST00000075361	TC1599795	Olfactory transduction	mmu04740
294	Mus musculus adult male stomach cDNA, RIKEN full-length enriched library, clone:2210406H18 product:unclassifiable, full insert sequence. [AK008836]	-0.066558752	22.31873994	0	21.31245556	0	A_55_P2404808	AK008836	2210406H18Rik	AK008836	mm|7qF2		70133
295	lincRNA:chr10:9322308-9332183 forward strand	0.002706114	264.8049303	2	265.3021004	2	A_30_P01020409	chr10:9322308-9332183_F			mm|10qA1
296	lincRNA:chr4:8865575-8899400 forward strand	3.210915069	23.16091998	1	214.455681	2	A_30_P01025161	chr4:8865575-8899400_F			mm|4qA1
297	Mus musculus armadillo repeat containing, X-linked 5 (Armcx5), mRNA [NM_001009575]	0.647096615	324.4405047	2	508.0781982	2	A_52_P114282	NM_001009575	Armcx5	NM_001009575	mm|XqF1	Mm.271980	494468	GO:0003674(molecular_function)|GO:0005575(cellular_component)|GO:0008150(biological_process)	ENSMUST00000096321	TC1580672
298	Mus musculus predicted gene 5795 (Gm5795), mRNA [NM_001270806]	1.145589754	90.02453971	1	199.1671864	2	A_55_P1978018	NM_001270806	Gm5795	NM_001270806	mm|14qA1	Mm.360540	544990	GO:0003674(molecular_function)|GO:0005575(cellular_component)|GO:0008150(biological_process)
299	lincRNA:chr4:44181997-44249172 reverse strand	0.968178726	259.1831077	2	507.0578731	2	A_30_P01031829	chr4:44181997-44249172_R			mm|4qB1
300	Mus musculus spermatogenesis associated glutamate (E)-rich protein 3 (Speer3), mRNA [NM_027650]	0.099076539	93.68778527	1	100.3478294	1	A_55_P2045824	NM_027650	Speer3	NM_027650	mm|5qA1	Mm.158536	71026	GO:0003674(molecular_function)|GO:0005575(cellular_component)|GO:0008150(biological_process)	ENSMUST00000124677
301	lincRNA:chr5:106982442-107045717 reverse strand	2.500472491	87.84663011	1	497.0983587	2	A_30_P01020248	chr5:106982442-107045717_R			mm|5qE5
302	Mus musculus C-type lectin domain family 12, member a (Clec12a), mRNA [NM_177686]	1.112341947	22.77991083	0	49.24932826	1	A_52_P66520	NM_177686	Clec12a	NM_177686	mm|6qF3	Mm.90241	232413	GO:0005886(plasma membrane)|GO:0009986(cell surface)|GO:0016020(membrane)|GO:0016021(integral to membrane)|GO:0019903(protein phosphatase binding)|GO:0030246(carbohydrate binding)|GO:0050776(regulation of immune response)	ENSMUST00000065289	TC1583662
303	Mus musculus gamma-aminobutyric acid (GABA) B receptor, 2 (Gabbr2), mRNA [NM_001081141]	-0.593632174	32.88557335	1	21.79236314	0	A_55_P2081273	NM_001081141	Gabbr2	NM_001081141	mm|4qB1	Mm.101909	242425	GO:0004871(signal transducer activity)|GO:0004930(G-protein coupled receptor activity)|GO:0004965(G-protein coupled GABA receptor activity)|GO:0005515(protein binding)|GO:0005737(cytoplasm)|GO:0005886(plasma membrane)|GO:0005887(integral to plasma membrane)|GO:0007165(signal transduction)|GO:0007186(G-protein coupled receptor signaling pathway)|GO:0007214(gamma-aminobutyric acid signaling pathway…	ENSMUST00000107749	TC1636374	cAMP signaling pathway // Neuroactive ligand-receptor interaction // GABAergic synapse // Estrogen signaling pathway // Morphine addiction	mmu04024 // mmu04080 // mmu04727 // mmu04915 // mmu05032
304	Mus musculus feline sarcoma oncogene (Fes), mRNA [NM_010194]	-1.792095881	2184.589931	2	630.8052692	2	A_52_P365011	NM_010194	Fes	NM_010194	mm|7qD3	Mm.48757	14159	GO:0000166(nucleotide binding)|GO:0004672(protein kinase activity)|GO:0004713(protein tyrosine kinase activity)|GO:0004715(non-membrane spanning protein tyrosine kinase activity)|GO:0005515(protein binding)|GO:0005524(ATP binding)|GO:0005737(cytoplasm)|GO:0005794(Golgi apparatus)|GO:0005856(cytoskeleton)|GO:0005886(plasma membrane)|GO:0005925(focal adhesion)|GO:0006468(protein phosphorylation)|GO…	ENSMUST00000080932	TC1580561	Axon guidance	mmu04360
305	Mus musculus natriuretic peptide type A (Nppa), mRNA [NM_008725]	-1.089175781	284.443421	2	133.6968923	2	A_52_P580582	NM_008725	Nppa	NM_008725	mm|4qE2	Mm.482123	230899	GO:0003085(negative regulation of systemic arterial blood pressure)|GO:0005102(receptor binding)|GO:0005179(hormone activity)|GO:0005576(extracellular region)|GO:0005615(extracellular space)|GO:0005634(nucleus)|GO:0005737(cytoplasm)|GO:0006182(cGMP biosynthetic process)|GO:0007168(receptor guanylyl cyclase signaling pathway)|GO:0007565(female pregnancy)|GO:0008217(regulation of blood pressure)|GO…	ENSMUST00000103230	TC1577987	HIF-1 signaling pathway	mmu04066
306	Mus musculus myotubularin related protein 3 (Mtmr3), mRNA [NM_028860]	0.800792859	2785.417629	2	4852.359739	2	A_55_P2117033	NM_028860	Mtmr3	NM_028860	mm|11qA1	Mm.425669	74302	GO:0004438(phosphatidylinositol-3-phosphatase activity)|GO:0004721(phosphoprotein phosphatase activity)|GO:0004722(protein serine/threonine phosphatase activity)|GO:0004725(protein tyrosine phosphatase activity)|GO:0005634(nucleus)|GO:0005737(cytoplasm)|GO:0006470(protein dephosphorylation)|GO:0016020(membrane)|GO:0016311(dephosphorylation)|GO:0016787(hydrolase activity)|GO:0016791(phosphatase ac…	ENSMUST00000109943	NP538231
308	Mus musculus nuclear transcription factor-Y beta (Nfyb), mRNA [NM_010914]	-0.092464936	2331.269144	2	2186.541357	2	A_55_P1975456	NM_010914	Nfyb	NM_010914	mm|10qC1	Mm.245998	18045	GO:0003677(DNA binding)|GO:0003700(sequence-specific DNA binding transcription factor activity)|GO:0005622(intracellular)|GO:0005634(nucleus)|GO:0005667(transcription factor complex)|GO:0006351(transcription, DNA-dependent)|GO:0006355(regulation of transcription, DNA-dependent)|GO:0016602(CCAAT-binding factor complex)|GO:0032403(protein complex binding)|GO:0043565(sequence-specific DNA binding)|G…	ENSMUST00000143749	TC1576773	Antigen processing and presentation // Tuberculosis // HTLV-I infection	mmu04612 // mmu05152 // mmu05166
309	Mus musculus ribonucleic acid binding protein S1 (Rnps1), transcript variant 1, mRNA [NM_009070]	-0.201064078	3070.542289	2	2671.091496	2	A_55_P2109342	NM_009070	Rnps1	NM_009070	mm|17qA3.3	Mm.1951	19826	GO:0000166(nucleotide binding)|GO:0000184(nuclear-transcribed mRNA catabolic process, nonsense-mediated decay)|GO:0000381(regulation of alternative nuclear mRNA splicing, via spliceosome)|GO:0003676(nucleic acid binding)|GO:0003677(DNA binding)|GO:0003723(RNA binding)|GO:0003730(mRNA 3'-UTR binding)|GO:0005634(nucleus)|GO:0005737(cytoplasm)|GO:0006397(mRNA processing)|GO:0008380(RNA splicing)|GO:…	ENSMUST00000115371	TC1775200	RNA transport // mRNA surveillance pathway	mmu03013 // mmu03015
310	lincRNA:chr15:102947390-102971082 reverse strand	-0.081263603	24109.7514	2	22789.24568	2	A_30_P01031351	chr15:102947390-102971082_R			mm|15qF3
311	Mus musculus RNA binding motif protein 33 (Rbm33), mRNA [NM_028234]	-0.112534869	1182.799794	2	1094.044202	2	A_55_P2408330	NM_028234	Rbm33	NM_028234	mm|5qB1	Mm.304075	381626	GO:0000166(nucleotide binding)|GO:0003676(nucleic acid binding)|GO:0005575(cellular_component)|GO:0008150(biological_process)	ENSMUST00000059644	TC1638220
312		-0.172239346	2776.103495	2	2463.69217	2	A_55_P2134427	NAP111310-1			mm|13qD1
313	PREDICTED: Mus musculus Y-linked testis-specific protein 1-like (LOC102634570), transcript variant X1, mRNA [XM_006542476]	0.006117252	112.4527998	1	112.9306295	2	A_55_P2062324	XM_006542476	LOC102634570	XM_006542476			102634570
314	Mus musculus predicted gene 4894 (Gm4894), mRNA [NM_177701]	0.561760136	125.6597312	2	185.4824304	2	A_52_P431294	NM_177701	Gm4894	NM_177701	mm|9qA5.3	Mm.246604	235327	GO:0003674(molecular_function)|GO:0005575(cellular_component)|GO:0008150(biological_process)		TC1593778
315	Mus musculus solute carrier protein family 52, member 3 (Slc52a3), transcript variant 1, mRNA [NM_027172]	1.376827487	272.1793778	2	706.8407669	2	A_55_P2130104	NM_027172	Slc52a3	NM_027172	mm|2qG3	Mm.258262	69698	GO:0005515(protein binding)|GO:0005886(plasma membrane)|GO:0005887(integral to plasma membrane)|GO:0006810(transport)|GO:0007605(sensory perception of sound)|GO:0016020(membrane)|GO:0016021(integral to membrane)|GO:0032217(riboflavin transporter activity)|GO:0032218(riboflavin transport)|GO:0034605(cellular response to heat)	ENSMUST00000109861	NP404185	Vitamin digestion and absorption	mmu04977
316	Mus musculus G-protein coupled receptor 12 (Gpr12), transcript variant 1, mRNA [NM_001010941]	-0.069468499	23.39250677	0	22.29280216	0	A_51_P104718	NM_001010941	Gpr12	NM_001010941	mm|5qG3	Mm.153539	14738	GO:0004871(signal transducer activity)|GO:0004930(G-protein coupled receptor activity)|GO:0005886(plasma membrane)|GO:0006874(cellular calcium ion homeostasis)|GO:0007165(signal transduction)|GO:0007186(G-protein coupled receptor signaling pathway)|GO:0016020(membrane)|GO:0016021(integral to membrane)|GO:0031210(phosphatidylcholine binding)	ENSMUST00000036211	TC1586303
317	lincRNA:chr1:183142656-183163206 forward strand	0.725744588	614.7922955	2	1016.715177	2	A_30_P01018437	chr1:183142656-183163206_F			mm|1qH4
318	Mus musculus SKI-like (Skil), transcript variant 1, mRNA [NM_011386]	-0.964825804	7504.065889	2	3844.635139	2	A_51_P118132	NM_011386	Skil	NM_011386	mm|3qA3	Mm.15406	20482	GO:0000122(negative regulation of transcription from RNA polymerase II promoter)|GO:0001669(acrosomal vesicle)|GO:0001825(blastocyst formation)|GO:0002260(lymphocyte homeostasis)|GO:0003682(chromatin binding)|GO:0003714(transcription corepressor activity)|GO:0005515(protein binding)|GO:0005634(nucleus)|GO:0005737(cytoplasm)|GO:0007050(cell cycle arrest)|GO:0007179(transforming growth factor beta …	ENSMUST00000029194	TC1704279	Signaling pathways regulating pluripotency of stem cells	mmu04550
319	predicted gene 10750 [Source:MGI Symbol;Acc:MGI:3641996] [ENSMUST00000099266]	0.155300517	1650.067525	2	1837.603592	2	A_55_P2102664	ENSMUST00000099266		AK133133	mm|2qG3				ENSMUST00000099266
320	Mus musculus crystallin, zeta (Cryz), mRNA [NM_009968]	0.044445865	351.5576909	2	362.5568724	2	A_51_P435198	NM_009968	Cryz	NM_009968	mm|3qH4	Mm.374855	12972	GO:0003723(RNA binding)|GO:0003730(mRNA 3'-UTR binding)|GO:0003960(NADPH:quinone reductase activity)|GO:0005737(cytoplasm)|GO:0005794(Golgi apparatus)|GO:0005829(cytosol)|GO:0008270(zinc ion binding)|GO:0016491(oxidoreductase activity)|GO:0042178(xenobiotic catabolic process)|GO:0043231(intracellular membrane-bounded organelle)|GO:0050661(NADP binding)|GO:0051289(protein homotetramerization)|GO:0…	ENSMUST00000184537	TC1580336
321	Mus musculus TatD DNase domain containing 1 (Tatdn1), mRNA [NM_175151]	1.939249138	23.47337216	0	90.02178998	1	A_51_P218041	NM_175151	Tatdn1	NM_175151	mm|15qD1	Mm.383230	69694	GO:0004518(nuclease activity)|GO:0004536(deoxyribonuclease activity)|GO:0005634(nucleus)|GO:0005737(cytoplasm)|GO:0006309(apoptotic DNA fragmentation)|GO:0016787(hydrolase activity)|GO:0016888(endodeoxyribonuclease activity, producing 5'-phosphomonoesters)|GO:0046872(metal ion binding)	ENSMUST00000110155	TC1595147
322	Mus musculus prohibitin (Phb), mRNA [NM_008831]	1.146225919	872.7733558	2	1931.745294	2	A_51_P165934	NM_008831	Phb	NM_008831	mm|11qD	Mm.263862	18673	GO:0000122(negative regulation of transcription from RNA polymerase II promoter)|GO:0000981(sequence-specific DNA binding RNA polymerase II transcription factor activity)|GO:0001649(osteoblast differentiation)|GO:0005634(nucleus)|GO:0005654(nucleoplasm)|GO:0005737(cytoplasm)|GO:0005739(mitochondrion)|GO:0005743(mitochondrial inner membrane)|GO:0005887(integral to plasma membrane)|GO:0006260(DNA r…	ENSMUST00000125172	TC1573277
323		-0.071612682	23.47627336	0	22.33940452	0	A_55_P1987336				mm|6qC1
324	Mus musculus protein kinase, AMP-activated, gamma 1 non-catalytic subunit (Prkag1), mRNA [NM_016781]	0.153726782	8230.785955	2	9156.250806	2	A_51_P121818	NM_016781	Prkag1	NM_016781	mm|15qF1	Mm.6670	19082	GO:0000166(nucleotide binding)|GO:0004672(protein kinase activity)|GO:0004679(AMP-activated protein kinase activity)|GO:0005524(ATP binding)|GO:0005634(nucleus)|GO:0006468(protein phosphorylation)|GO:0006629(lipid metabolic process)|GO:0006631(fatty acid metabolic process)|GO:0006633(fatty acid biosynthetic process)|GO:0010628(positive regulation of gene expression)|GO:0016208(AMP binding)|GO:001…	ENSMUST00000168846	TC1573020	FoxO signaling pathway // AMPK signaling pathway // Circadian rhythm // Insulin signaling pathway // Adipocytokine signaling pathway // Oxytocin signaling pathway // Non-alcoholic fatty liver disease (NAFLD) // Hypertrophic cardiomyopathy (HCM)	mmu04068 // mmu04152 // mmu04710 // mmu04910 // mmu04920 // mmu04921 // mmu04932 // mmu05410
325	lincRNA:chr8:82854412-82919089 reverse strand	0.754092427	74.99669713	1	126.4871996	2	A_30_P01026525	chr8:82854412-82919089_R			mm|8qC2
331	lincRNA:chr12:20240893-20435318 reverse strand	0.462266753	161.992108	2	223.1772983	2	A_30_P01028640	chr12:20240893-20435318_R			mm|12qA1.2
332	Mus musculus olfactory receptor 53 (Olfr53), mRNA [NM_146960]	1.022976951	230.0997125	2	467.587425	2	A_51_P117115	NM_146960	Olfr53	NM_146960	mm|7qF5	Mm.246542	258962	GO:0004871(signal transducer activity)|GO:0004930(G-protein coupled receptor activity)|GO:0004984(olfactory receptor activity)|GO:0005886(plasma membrane)|GO:0007165(signal transduction)|GO:0007186(G-protein coupled receptor signaling pathway)|GO:0007608(sensory perception of smell)|GO:0016020(membrane)|GO:0016021(integral to membrane)|GO:0050896(response to stimulus)|GO:0050911(detection of chem…	ENSMUST00000084456	TC1600344	Olfactory transduction	mmu04740
333	lincRNA:chr1:73004154-73007481 forward strand	4.014039225	26.40623111	0	426.6312175	2	A_30_P01027048	chr1:73004154-73007481_F			mm|1qC3
334	lincRNA:chr18:75513062-75523889 reverse strand	0.022864869	684.6215641	2	695.5583774	2	A_30_P01028853	chr18:75513062-75523889_R			mm|18qE3
335	Mus musculus B and T lymphocyte associated (Btla), transcript variant 1, mRNA [NM_001037719]	1.545300803	26.55658444	0	77.50935303	1	A_55_P1964648	NM_001037719	Btla	NM_001037719	mm|16qB5	Mm.38199	208154	GO:0002376(immune system process)|GO:0002768(immune response-regulating cell surface receptor signaling pathway)|GO:0004872(receptor activity)|GO:0005515(protein binding)|GO:0005887(integral to plasma membrane)|GO:0007166(cell surface receptor signaling pathway)|GO:0009897(external side of plasma membrane)|GO:0016020(membrane)|GO:0016021(integral to membrane)|GO:0030889(negative regulation of B c…	ENSMUST00000102802	TC1583105
336	Mus musculus ribosomal protein L36A (Rpl36a), mRNA [NM_019865]	0.251512611	133990.2739	2	159509.3389	2	A_55_P2102816	NM_019865	Rpl36a	NM_019865	mm|XqE3	Mm.286408	19982		ENSMUST00000152266	TC1674493	Ribosome	mmu03010
337	Mus musculus growth factor receptor bound protein 14 (Grb14), mRNA [NM_016719]	1.486504313	34.04206753	1	95.38900435	1	A_55_P1955483	NM_016719	Grb14	NM_016719	mm|2qC1.3	Mm.214554	50915	GO:0005070(SH3/SH2 adaptor activity)|GO:0005515(protein binding)|GO:0005737(cytoplasm)|GO:0005768(endosome)|GO:0005794(Golgi apparatus)|GO:0005886(plasma membrane)|GO:0007165(signal transduction)|GO:0008286(insulin receptor signaling pathway)|GO:0009967(positive regulation of signal transduction)|GO:0016020(membrane)|GO:0043231(intracellular membrane-bounded organelle)|GO:0046627(negative regulat…	ENSMUST00000028252	TC1581869
338	Mus musculus coiled-coil domain containing 93 (Ccdc93), transcript variant 1, mRNA [NM_001025156]	-0.632472578	801.1692704	2	516.8101873	2	A_51_P124719	NM_001025156	Ccdc93	NM_001025156	mm|1qE2.3	Mm.25788	70829	GO:0003674(molecular_function)|GO:0005575(cellular_component)|GO:0008150(biological_process)	ENSMUST00000036025	TC1579512
339	Mus musculus nudix (nucleoside diphosphate linked moiety X)-type motif 2 (Nudt2), mRNA [NM_025539]	0.657346073	907.5994929	2	1431.44653	2	A_51_P211325	NM_025539	Nudt2	NM_025539	mm|4qA5	Mm.28574	66401	GO:0000166(nucleotide binding)|GO:0004081(bis(5'-nucleosyl)-tetraphosphatase (asymmetrical) activity)|GO:0005525(GTP binding)|GO:0005739(mitochondrion)|GO:0006915(apoptotic process)|GO:0008796(bis(5'-nucleosyl)-tetraphosphatase activity)|GO:0016787(hydrolase activity)	ENSMUST00000030154	TC1579753	Purine metabolism // Pyrimidine metabolism	mmu00230 // mmu00240
340	Mus musculus EF-hand calcium binding domain 12 (Efcab12), mRNA [NM_001110506]	-0.241833858	369.2051825	2	312.2256247	2	A_55_P2164055	NM_001110506	Efcab12	NM_001110506	mm|6qE3	Mm.333333	212516	GO:0003674(molecular_function)|GO:0005575(cellular_component)|GO:0008150(biological_process)	ENSMUST00000032468	TC1584269
341	lincRNA:chr1:92177032-92180487 forward strand	-1.774774431	350.6379689	2	102.4704404	1	A_30_P01031037	chr1:92177032-92180487_F			mm|1qD
342	lincRNA:chr13:98479793-98481177 reverse strand	1.951473659	78.51828211	1	303.6846888	2	A_30_P01029915	chr13:98479793-98481177_R			mm|13qD1
343	Mus musculus cytochrome P450, family 3, subfamily a, polypeptide 59 (Cyp3a59), mRNA [NM_001105160]	0.003195153	64.13369287	1	64.27588787	1	A_55_P2039044	NM_001105160	Cyp3a59	NM_001105160	mm|5qG3	Mm.301900	100041449	GO:0003674(molecular_function)|GO:0004497(monooxygenase activity)|GO:0005575(cellular_component)|GO:0008390(testosterone 16-alpha-hydroxylase activity)|GO:0016491(oxidoreductase activity)|GO:0046872(metal ion binding)|GO:0050649(testosterone 6-beta-hydroxylase activity)|GO:0055114(oxidation-reduction process)	ENSMUST00000035571
344	lincRNA:chr1:138570107-138632310 forward strand	0.13680371	197.9743929	2	217.6662224	2	A_30_P01022811	chr1:138570107-138632310_F			mm|1qE4
345		1.786605887	26.77056921	0	92.35907356	1	A_55_P2025258				mm|14qB
347	lincRNA:chr17:6265275-6362150 reverse strand	-0.700987283	654.5256736	2	402.6321847	2	A_30_P01027121	chr17:6265275-6362150_R			mm|17qA1
348	Mus musculus adult male urinary bladder cDNA, RIKEN full-length enriched library, clone:9530096H18 product:itchy, full insert sequence. [AK035725]	3.588935468	40.24533078	1	484.275758	2	A_51_P180176	AK035725	Gm16223	AK035725	mm|5qB3	Mm.319353	433882	GO:0003674(molecular_function)|GO:0005575(cellular_component)|GO:0008150(biological_process)		TC1613559
349	Mus musculus methionyl aminopeptidase type 1D (mitochondrial) (Metap1d), mRNA [NM_025633]	1.463092182	230.8863909	2	636.5506533	2	A_51_P236469	NM_025633	Metap1d	NM_025633	mm|2qC2	Mm.152796	66559	GO:0004177(aminopeptidase activity)|GO:0005739(mitochondrion)|GO:0006508(proteolysis)|GO:0008233(peptidase activity)|GO:0008235(metalloexopeptidase activity)|GO:0016787(hydrolase activity)|GO:0046872(metal ion binding)	ENSMUST00000138873	TC1588001
350		-1.122618781	138.3191163	2	63.52435717	1	A_55_P1961433				mm|7qF3
351	Mus musculus potassium channel tetramerisation domain containing 14 (Kctd14), transcript variant 2, mRNA [NM_001012434]	0.561575098	47.27800014	1	69.77663908	1	A_55_P1964368	NM_001012434	Kctd14	NM_001012434	mm|7qE1	Mm.334033	233529	GO:0003674(molecular_function)|GO:0005575(cellular_component)|GO:0006810(transport)|GO:0006811(ion transport)|GO:0008150(biological_process)	ENSMUST00000050732	TC1621494
352	Mus musculus RIKEN cDNA 4930565N06 gene (4930565N06Rik), long non-coding RNA [NR_040476]	-2.389374884	312.4909381	2	59.64360933	1	A_55_P2248095	NR_040476	4930565N06Rik	NR_040476	mm|16qB3	Mm.399193	68306
353	Mus musculus tumor protein, translationally-controlled 1 (Tpt1), mRNA [NM_009429]	0.191306891	371948.2189	2	424689.5707	2	A_55_P2164221	NM_009429	Tpt1	NM_009429	mm|14qD3	Mm.297482	22070	GO:0005509(calcium ion binding)|GO:0005615(extracellular space)|GO:0005634(nucleus)|GO:0005654(nucleoplasm)|GO:0005737(cytoplasm)|GO:0005771(multivesicular body)|GO:0008134(transcription factor binding)|GO:0019827(stem cell maintenance)|GO:0045298(tubulin complex)|GO:2000384(negative regulation of ectoderm development)	ENSMUST00000134040	TC1717005
354	Mus musculus protease, serine 37 (Prss37), mRNA [NM_026317]	-0.48882855	8669.761624	2	6178.102375	2	A_51_P114966	NM_026317	Prss37	NM_026317	mm|6qB1	Mm.52550	67690	GO:0003674(molecular_function)|GO:0003824(catalytic activity)|GO:0004252(serine-type endopeptidase activity)|GO:0005576(extracellular region)|GO:0005634(nucleus)|GO:0006508(proteolysis)|GO:0007339(binding of sperm to zona pellucida)|GO:0016477(cell migration)|GO:0046872(metal ion binding)|GO:0051604(protein maturation)	ENSMUST00000031967	TC1586525
355	lincRNA:chr7:131819366-131852866 forward strand	-0.137725044	26.2974796	0	23.90312912	0	A_30_P01023864	chr7:131819366-131852866_F			mm|7qF3
356	Mus musculus TNF receptor-associated factor 2 (Traf2), transcript variant 1, mRNA [NM_001290413]	1.425281547	187.3619739	2	503.1922586	2	A_55_P2092958	NM_001290413	Traf2	NM_001290413	mm|2qA3	Mm.3399	22030	GO:0002726(positive regulation of T cell cytokine production)|GO:0004842(ubiquitin-protein ligase activity)|GO:0005102(receptor binding)|GO:0005164(tumor necrosis factor receptor binding)|GO:0005174(CD40 receptor binding)|GO:0005515(protein binding)|GO:0005737(cytoplasm)|GO:0005829(cytosol)|GO:0005938(cell cortex)|GO:0006461(protein complex assembly)|GO:0006915(apoptotic process)|GO:0007165(signa…	ENSMUST00000028311	TC1575760	MAPK signaling pathway // NF-kappa B signaling pathway // Sphingolipid signaling pathway // Protein processing in endoplasmic reticulum // Apoptosis // Osteoclast differentiation // RIG-I-like receptor signaling pathway // TNF signaling pathway // Adipocytokine signaling pathway // Non-alcoholic fatty liver disease (NAFLD) // Hepatitis C // Herpes simplex infection // Epstein-Barr virus infection…	mmu04010 // mmu04064 // mmu04071 // mmu04141 // mmu04210 // mmu04380 // mmu04622 // mmu04668 // mmu04920 // mmu04932 // mmu05160 // mmu05168 // mmu05169 // mmu05200 // mmu05203 // mmu05222
357	Mus musculus membrane-associated ring finger (C3HC4) 1 (March1), transcript variant 3, mRNA [NM_175188]	0.047028886	634234.4142	2	655249.8177	2	A_55_P2131979	NM_175188	01-Mar	NM_175188	mm|8qB3.2	Mm.380457	72925	GO:0000209(protein polyubiquitination)|GO:0002376(immune system process)|GO:0002495(antigen processing and presentation of peptide antigen via MHC class II)|GO:0004842(ubiquitin-protein ligase activity)|GO:0005764(lysosome)|GO:0005765(lysosomal membrane)|GO:0005768(endosome)|GO:0005789(endoplasmic reticulum membrane)|GO:0005794(Golgi apparatus)|GO:0005886(plasma membrane)|GO:0006955(immune respon…	ENSMUST00000152320	TC1594534
358	lincRNA:chr13:98571741-98603323 forward strand	1.366725876	26.06215807	0	67.21030387	1	A_30_P01027040	chr13:98571741-98603323_F			mm|13qD1
359	Mus musculus apolipoprotein N (Apon), mRNA [NM_133996]	1.202857272	63.83527035	1	146.9456794	2	A_51_P100625	NM_133996	Apon	NM_133996	mm|10qD3	Mm.439846	28194	GO:0003674(molecular_function)|GO:0005615(extracellular space)|GO:0005737(cytoplasm)|GO:0008150(biological_process)	ENSMUST00000060782	TC1583081
360	Mus musculus hexokinase 3 (Hk3), transcript variant 1, mRNA [NM_001033245]	-0.508793252	2020.594483	2	1420.094131	2	A_52_P586004	NM_001033245	Hk3	NM_001033245	mm|13qB1	Mm.267479	212032	GO:0000166(nucleotide binding)|GO:0001678(cellular glucose homeostasis)|GO:0003824(catalytic activity)|GO:0004340(glucokinase activity)|GO:0004396(hexokinase activity)|GO:0005524(ATP binding)|GO:0005739(mitochondrion)|GO:0005829(cytosol)|GO:0005975(carbohydrate metabolic process)|GO:0006096(glycolysis)|GO:0008152(metabolic process)|GO:0008865(fructokinase activity)|GO:0016301(kinase activity)|GO:…	ENSMUST00000126234	TC1574929	Glycolysis / Gluconeogenesis // Fructose and mannose metabolism // Galactose metabolism // Starch and sucrose metabolism // Amino sugar and nucleotide sugar metabolism // Butirosin and neomycin biosynthesis // Metabolic pathways // Carbon metabolism // HIF-1 signaling pathway // Insulin signaling pathway // Type II diabetes mellitus // Carbohydrate digestion and absorption // Central carbon metab…	mmu00010 // mmu00051 // mmu00052 // mmu00500 // mmu00520 // mmu00524 // mmu01100 // mmu01200 // mmu04066 // mmu04910 // mmu04930 // mmu04973 // mmu05230
361	lincRNA:chr6:67155508-67216941 forward strand	0.173852345	10480.26847	2	11822.44163	2	A_30_P01031282	chr6:67155508-67216941_F			mm|6qC1
363	Mus musculus RIKEN cDNA 2210016F16 gene (2210016F16Rik), mRNA [NM_027335]	0.211905568	1487.774905	2	1723.166176	2	A_51_P224175	NM_027335	2210016F16Rik	NM_027335	mm|13qB1	Mm.296610	70153	GO:0003674(molecular_function)|GO:0005575(cellular_component)|GO:0008150(biological_process)	ENSMUST00000022032	TC1713384
364	Mus musculus olfactory receptor 782 (Olfr782), mRNA [NM_001011797]	-0.114959918	25.51087693	0	23.55694696	0	A_55_P2088268	NM_001011797	Olfr782	NM_001011797	mm|10qD3	Mm.422962	257985	GO:0004871(signal transducer activity)|GO:0004930(G-protein coupled receptor activity)|GO:0004984(olfactory receptor activity)|GO:0005886(plasma membrane)|GO:0007165(signal transduction)|GO:0007186(G-protein coupled receptor signaling pathway)|GO:0007608(sensory perception of smell)|GO:0016020(membrane)|GO:0016021(integral to membrane)|GO:0050896(response to stimulus)|GO:0050911(detection of chem…	ENSMUST00000077024		Olfactory transduction	mmu04740
365	RIKEN cDNA 1700029I15 gene [Source:MGI Symbol;Acc:MGI:1916742] [ENSMUST00000111280]	-0.027675842	717.191048	2	703.5639874	2	A_55_P2047196	ENSMUST00000111280	1700029I15Rik	AK006214	mm|2qE1	Mm.330409	75641	GO:0003674(molecular_function)|GO:0005575(cellular_component)|GO:0005576(extracellular region)|GO:0008150(biological_process)	ENSMUST00000111280	TC1674041
367	lincRNA:chr13:94194458-94195068 reverse strand	2.731429344	25.20464932	0	167.387423	2	A_30_P01025872	chr13:94194458-94195068_R			mm|13qC3
368	Mus musculus solute carrier family 30 (zinc transporter), member 8 (Slc30a8), mRNA [NM_172816]	-0.563750724	173.6748297	2	117.4981433	2	A_66_P104833	NM_172816	Slc30a8	NM_172816	mm|15qC	Mm.208831	239436	GO:0005385(zinc ion transmembrane transporter activity)|GO:0005623(cell)|GO:0005886(plasma membrane)|GO:0006810(transport)|GO:0006811(ion transport)|GO:0006812(cation transport)|GO:0006829(zinc ion transport)|GO:0006882(cellular zinc ion homeostasis)|GO:0008324(cation transmembrane transporter activity)|GO:0009749(response to glucose stimulus)|GO:0016020(membrane)|GO:0016021(integral to membrane)…	ENSMUST00000037240	TC1587057
369	lincRNA:chr12:110738120-110769295 forward strand	-0.180165138	2272.257976	2	2005.49935	2	A_30_P01025563	chr12:110738120-110769295_F			mm|12qF1
370	Mus musculus SPEN homolog, transcriptional regulator (Drosophila) (Spen), mRNA [NM_019763]	2.820037811	69.76184838	1	492.6448522	2	A_55_P2009943	NM_019763	Spen	NM_019763	mm|4qE1	Mm.299906	56381	GO:0000122(negative regulation of transcription from RNA polymerase II promoter)|GO:0000166(nucleotide binding)|GO:0001085(RNA polymerase II transcription factor binding)|GO:0001191(RNA polymerase II transcription factor binding transcription factor activity involved in negative regulation of transcription)|GO:0003676(nucleic acid binding)|GO:0003677(DNA binding)|GO:0003697(single-stranded DNA bi…	ENSMUST00000105786	TC1683456
371		0.01167358	2529.280018	2	2549.828734	2	A_55_P2002954
372	Mus musculus mitochondrial ribosomal protein L53 (Mrpl53), mRNA [NM_026744]	0.514336759	3318.791465	2	4740.353802	2	A_51_P385635	NM_026744	Mrpl53	NM_026744	mm|6qC3	Mm.333183	68499	GO:0003674(molecular_function)|GO:0005739(mitochondrion)|GO:0005840(ribosome)|GO:0008150(biological_process)|GO:0030529(ribonucleoprotein complex)	ENSMUST00000101253	TC1699993
373		0.038852883	548.2686568	2	563.2345691	2	A_55_P2246700				mm|7qA1
374	lincRNA:chr13:94186098-94186634 forward strand	-0.625376879	179.140659	2	116.1280058	2	A_30_P01030768	chr13:94186098-94186634_F			mm|13qC3
375	Mus musculus vang-like 2 (van gogh, Drosophila) (Vangl2), mRNA [NM_033509]	0.409203967	20376.40085	2	27058.90041	2	A_55_P2117764	NM_033509	Vangl2	NM_033509	mm|1qH3	Mm.36148	93840	GO:0001569(patterning of blood vessels)|GO:0001725(stress fiber)|GO:0001736(establishment of planar polarity)|GO:0001843(neural tube closure)|GO:0001942(hair follicle development)|GO:0001947(heart looping)|GO:0003148(outflow tract septum morphogenesis)|GO:0003149(membranous septum morphogenesis)|GO:0003150(muscular septum morphogenesis)|GO:0003347(epicardial cell to mesenchymal cell transition)|G…	ENSMUST00000111263	TC1581684	Wnt signaling pathway	mmu04310
376	lincRNA:chr15:10363330-10371830 reverse strand	0.497934132	587.346235	2	829.4444371	2	A_30_P01025002	chr15:10363330-10371830_R			mm|15qA1
377	Mus musculus nuclear RNA export factor 2 (Nxf2), transcript variant 1, mRNA [NM_001289735]	-1.949405096	326.736887	2	84.59968761	1	A_55_P1995427	NM_001289735	Nxf2	NM_001289735	mm|XqE3	Mm.103155	83454	GO:0003723(RNA binding)|GO:0003729(mRNA binding)|GO:0005515(protein binding)|GO:0005622(intracellular)|GO:0005623(cell)|GO:0005634(nucleus)|GO:0005635(nuclear envelope)|GO:0006405(RNA export from nucleus)|GO:0016973(poly(A)+ mRNA export from nucleus)	ENSMUST00000010085	TC1593388	Ribosome biogenesis in eukaryotes // RNA transport // mRNA surveillance pathway // Influenza A // Herpes simplex infection	mmu03008 // mmu03013 // mmu03015 // mmu05164 // mmu05168
378	activin A receptor, type 1B [Source:MGI Symbol;Acc:MGI:1338944] [ENSMUST00000000544]	1.418206108	952.4761048	2	2545.520904	2	A_52_P373893	ENSMUST00000000544	Acvr1b	XM_006520302	mm|15qF2	Mm.308467	11479	GO:0000082(G1/S transition of mitotic cell cycle)|GO:0000166(nucleotide binding)|GO:0001701(in utero embryonic development)|GO:0001942(hair follicle development)|GO:0004672(protein kinase activity)|GO:0004674(protein serine/threonine kinase activity)|GO:0004675(transmembrane receptor protein serine/threonine kinase activity)|GO:0004702(receptor signaling protein serine/threonine kinase activity)|…	ENSMUST00000000544	TC1602576	Cytokine-cytokine receptor interaction // TGF-beta signaling pathway // Signaling pathways regulating pluripotency of stem cells	mmu04060 // mmu04350 // mmu04550
379	Mus musculus claudin 19 (Cldn19), transcript variant 1, mRNA [NM_001038590]	-0.792477055	213.6945385	2	123.3769581	2	A_52_P23661	NM_001038590	Cldn19	NM_001038590	mm|4qD2.1	Mm.130701	242653	GO:0005198(structural molecule activity)|GO:0005634(nucleus)|GO:0005737(cytoplasm)|GO:0005886(plasma membrane)|GO:0005923(tight junction)|GO:0016020(membrane)|GO:0016021(integral to membrane)|GO:0016323(basolateral plasma membrane)|GO:0019227(neuronal action potential propagation)|GO:0030054(cell junction)|GO:0043296(apical junction complex)|GO:0043297(apical junction assembly)	ENSMUST00000084309	TC1588392	Cell adhesion molecules (CAMs) // Tight junction // Leukocyte transendothelial migration // Hepatitis C	mmu04514 // mmu04530 // mmu04670 // mmu05160
381	lincRNA:chr17:39960567-39992817 reverse strand	-0.866085122	132950.0657	2	72940.8728	2	A_30_P01024081	chr17:39960567-39992817_R			mm|17qB1
382	Mus musculus ligand dependent nuclear receptor corepressor (Lcor), mRNA [NM_172154]	1.827020193	38.26670511	1	135.7716045	2	A_55_P2115141	NM_172154	Lcor	NM_172154	mm|19qC3	Mm.422910	212391	GO:0000122(negative regulation of transcription from RNA polymerase II promoter)|GO:0003677(DNA binding)|GO:0003700(sequence-specific DNA binding transcription factor activity)|GO:0005634(nucleus)|GO:0006351(transcription, DNA-dependent)|GO:0006355(regulation of transcription, DNA-dependent)|GO:0006357(regulation of transcription from RNA polymerase II promoter)|GO:0006366(transcription from RNA …	ENSMUST00000163929	TC1584325
383		-3.048077727	183.4367007	2	22.17805242	0	A_55_P2180156				mm|2qG1
385	lincRNA:chr18:47327300-47333819 forward strand	-0.970864298	184.7234022	2	94.24593846	1	A_30_P01024923	chr18:47327300-47333819_F			mm|18qC
386	lincRNA:chr18:38738876-38739324 reverse strand	0.076930849	400.0076439	2	421.9167661	2	A_30_P01024501	chr18:38738876-38739324_R			mm|18qB3
387	Mus musculus serine (or cysteine) peptidase inhibitor, clade A, member 6 (Serpina6), mRNA [NM_007618]	-0.337216286	267.466127	2	211.7174097	2	A_55_P2178036	NM_007618	Serpina6	NM_007618	mm|12qE	Mm.290079	12401	GO:0004867(serine-type endopeptidase inhibitor activity)|GO:0005496(steroid binding)|GO:0005576(extracellular region)|GO:0005615(extracellular space)|GO:0006810(transport)|GO:0008211(glucocorticoid metabolic process)|GO:0008289(lipid binding)|GO:0010951(negative regulation of endopeptidase activity)|GO:0030162(regulation of proteolysis)	ENSMUST00000044159	TC1575276
388		0.122120074	11441.273	2	12451.91518	2	A_55_P2114838				mm|7qA1
389	lincRNA:chr8:27129927-27137444 forward strand	0.389620961	1023.269263	2	1340.533048	2	A_30_P01033284	chr8:27129927-27137444_F			mm|8qA2
390	Mus musculus casein kinase 1, alpha 1 (Csnk1a1), mRNA [NM_146087]	0.213237948	5865.705984	2	6800.037521	2	A_52_P339722	NM_146087	Csnk1a1	NM_146087	mm|18qE1	Mm.26908	93687	GO:0000166(nucleotide binding)|GO:0000287(magnesium ion binding)|GO:0000775(chromosome, centromeric region)|GO:0000776(kinetochore)|GO:0000902(cell morphogenesis)|GO:0001948(glycoprotein binding)|GO:0004672(protein kinase activity)|GO:0004674(protein serine/threonine kinase activity)|GO:0005524(ATP binding)|GO:0005634(nucleus)|GO:0005694(chromosome)|GO:0005737(cytoplasm)|GO:0005813(centrosome)|GO…	ENSMUST00000165721	TC1765645	Wnt signaling pathway // Hedgehog signaling pathway	mmu04310 // mmu04340
391	Mus musculus SEC14-like 2 (S. cerevisiae) (Sec14l2), mRNA [NM_144520]	0.525073861	5294.193344	2	7618.382608	2	A_52_P488427	NM_144520	Sec14l2	NM_144520	mm|11qA1	Mm.253922	67815	GO:0005215(transporter activity)|GO:0005622(intracellular)|GO:0005634(nucleus)|GO:0005737(cytoplasm)|GO:0005829(cytosol)|GO:0006351(transcription, DNA-dependent)|GO:0006355(regulation of transcription, DNA-dependent)|GO:0006810(transport)|GO:0008047(enzyme activator activity)|GO:0008289(lipid binding)|GO:0016021(integral to membrane)|GO:0016765(transferase activity, transferring alkyl or aryl (ot…	ENSMUST00000003681	TC1580689
392	Mus musculus reproductive homeobox 4G (Rhox4g), mRNA [NM_001039698]	2.333371499	184.9716276	2	932.2232498	2	A_55_P1975667	NM_001039698	Rhox4g	NM_001039698	mm|XqA3.3	Mm.491809	664608	GO:0003677(DNA binding)|GO:0005575(cellular_component)|GO:0005634(nucleus)|GO:0008150(biological_process)	ENSMUST00000115166	TC1585193
393	lincRNA:chr18:36449530-36456800 forward strand	0.808202926	1095.625386	2	1918.471756	2	A_30_P01020724	chr18:36449530-36456800_F			mm|18qB2
394	Mus musculus proliferation-associated 2G4 (Pa2g4), mRNA [NM_011119]	0.498900613	17949.8437	2	25365.57553	2	A_55_P2117146	NM_011119	Pa2g4	NM_011119	mm|10qD3	Mm.4742	18813	GO:0003677(DNA binding)|GO:0003700(sequence-specific DNA binding transcription factor activity)|GO:0003723(RNA binding)|GO:0005634(nucleus)|GO:0005730(nucleolus)|GO:0005737(cytoplasm)|GO:0006351(transcription, DNA-dependent)|GO:0006355(regulation of transcription, DNA-dependent)|GO:0006364(rRNA processing)|GO:0006417(regulation of translation)|GO:0016787(hydrolase activity)|GO:0030529(ribonucleop…	ENSMUST00000026425	TC1608055
395	Mus musculus zinc finger and SCAN domain containing 21 (Zscan21), transcript variant 1, mRNA [NM_011757]	-1.252950899	3721.05836	2	1561.315523	2	A_55_P1991440	NM_011757	Zscan21	NM_011757	mm|5qG2	Mm.2760	22697	GO:0003676(nucleic acid binding)|GO:0003677(DNA binding)|GO:0003700(sequence-specific DNA binding transcription factor activity)|GO:0005634(nucleus)|GO:0006351(transcription, DNA-dependent)|GO:0006355(regulation of transcription, DNA-dependent)|GO:0007275(multicellular organismal development)|GO:0007283(spermatogenesis)|GO:0030154(cell differentiation)|GO:0045893(positive regulation of transcript…	ENSMUST00000110961	TC1575897
396	lincRNA:chr12:20204125-20268950 reverse strand	1.054494401	302.4415457	2	628.168123	2	A_30_P01031650	chr12:20204125-20268950_R			mm|12qA1.2
397	lincRNA:chr18:35972802-35973126 forward strand	2.554648414	22.27989857	0	130.8998083	2	A_30_P01030711	chr18:35972802-35973126_F			mm|18qB2
398	predicted gene 21976 [Source:MGI Symbol;Acc:MGI:5439445] [ENSMUST00000180188]	0.337529409	144.7479691	2	182.9022112	2	A_55_P1958503	ENSMUST00000180188		XM_006543108	mm|13qD1				ENSMUST00000180188
399	Mus musculus eukaryotic translation initiation factor 4A3 (Eif4a3), mRNA [NM_138669]	-0.178917645	8380.515752	2	7403.058289	2	A_52_P67995	NM_138669	Eif4a3	NM_138669	mm|11qE2	Mm.197555	192170	GO:0000184(nuclear-transcribed mRNA catabolic process, nonsense-mediated decay)|GO:0003729(mRNA binding)|GO:0004004(ATP-dependent RNA helicase activity)|GO:0005524(ATP binding)|GO:0005634(nucleus)|GO:0005737(cytoplasm)|GO:0006200(ATP catabolic process)|GO:0008143(poly(A) RNA binding)|GO:0017148(negative regulation of translation)|GO:0035145(exon-exon junction complex)|GO:0045727(positive regulati…	ENSMUST00000106253	TC1713053	RNA transport // mRNA surveillance pathway // Spliceosome	mmu03013 // mmu03015 // mmu03040
400	Mus musculus potassium channel tetramerisation domain containing 7 (Kctd7), mRNA [NM_172509]	1.557993407	288.2237427	2	848.6575946	2	A_66_P114042	NM_172509	Kctd7	NM_172509	mm|5qG1.3	Mm.55812	212919	GO:0003674(molecular_function)|GO:0005575(cellular_component)|GO:0005737(cytoplasm)|GO:0005886(plasma membrane)|GO:0008150(biological_process)|GO:0016020(membrane)|GO:0051260(protein homooligomerization)	ENSMUST00000040616
401	Mus musculus G2/M-phase specific E3 ubiquitin ligase (G2e3), transcript variant 2, mRNA [NM_001167963]	0.349704549	292.3878233	2	372.5896965	2	A_55_P2457153	NM_001167963	G2e3	NM_001167963	mm|12qC1	Mm.253264	217558	GO:0000209(protein polyubiquitination)|GO:0001824(blastocyst development)|GO:0004842(ubiquitin-protein ligase activity)|GO:0005634(nucleus)|GO:0005737(cytoplasm)|GO:0006915(apoptotic process)|GO:0007275(multicellular organismal development)|GO:0008270(zinc ion binding)|GO:0016874(ligase activity)|GO:0046872(metal ion binding)|GO:2001243(negative regulation of intrinsic apoptotic signaling pathway)	ENSMUST00000054308	TC1603003
402	Mus musculus neurexophilin 2 (Nxph2), mRNA [NM_008752]	-0.071719348	21.93902983	0	20.87506054	0	A_52_P111845	NM_008752	Nxph2	NM_008752	mm|2qA3	Mm.131616	18232	GO:0005102(receptor binding)|GO:0005576(extracellular region)	ENSMUST00000102945	TC1586514
403	Mus musculus MDS1 and EVI1 complex locus (Mecom), transcript variant 1, mRNA [NM_007963]	1.133209165	21.87694643	0	47.98623243	1	A_51_P482148	NM_007963	Mecom	NM_007963	mm|3qA3	Mm.56965	14013	GO:0000118(histone deacetylase complex)|GO:0001701(in utero embryonic development)|GO:0001780(neutrophil homeostasis)|GO:0003677(DNA binding)|GO:0003700(sequence-specific DNA binding transcription factor activity)|GO:0005634(nucleus)|GO:0006954(inflammatory response)|GO:0009617(response to bacterium)|GO:0009791(post-embryonic development)|GO:0016607(nuclear speck)|GO:0030900(forebrain development…	ENSMUST00000108270	NP381265	MAPK signaling pathway // Pathways in cancer // Chronic myeloid leukemia	mmu04010 // mmu05200 // mmu05220
404		-0.379386506	92835.78664	2	71368.85076	2	A_55_P2125823				mm|2qE5
405	Mus musculus ubiquitin-conjugating enzyme E2Z (putative) (Ube2z), mRNA [NM_172300]	-0.167002793	13364.44039	2	11903.58913	2	A_66_P102581	NM_172300	Ube2z	NM_172300	mm|11qD	Mm.38802	268470	GO:0000166(nucleotide binding)|GO:0003674(molecular_function)|GO:0004842(ubiquitin-protein ligase activity)|GO:0005524(ATP binding)|GO:0005634(nucleus)|GO:0005737(cytoplasm)|GO:0006915(apoptotic process)|GO:0008150(biological_process)|GO:0016874(ligase activity)|GO:0016881(acid-amino acid ligase activity)	ENSMUST00000100528	TC1656764	Ubiquitin mediated proteolysis	mmu04120
406	Mus musculus RIKEN cDNA 1700055N04 gene (1700055N04Rik), mRNA [NM_028545]	3.140369494	21.70968389	0	191.4251143	2	A_55_P1986701	NM_028545	1700055N04Rik	NM_028545	mm|19qA	Mm.482922	73458	GO:0003674(molecular_function)|GO:0005575(cellular_component)|GO:0008150(biological_process)|GO:0016491(oxidoreductase activity)|GO:0055114(oxidation-reduction process)	ENSMUST00000179433	TC1611967	Glycolysis / Gluconeogenesis // Histidine metabolism // Tyrosine metabolism // Phenylalanine metabolism // beta-Alanine metabolism // Metabolism of xenobiotics by cytochrome P450 // Drug metabolism - cytochrome P450 // Metabolic pathways // Chemical carcinogenesis	mmu00010 // mmu00340 // mmu00350 // mmu00360 // mmu00410 // mmu00980 // mmu00982 // mmu01100 // mmu05204
407	Mus musculus interferon gamma induced GTPase (Igtp), mRNA [NM_018738]	-1.115958567	622.3617075	2	287.1480433	2	A_51_P112355	NM_018738	Igtp	NM_018738	mm|11qB1.3	Mm.33902	16145	GO:0003924(GTPase activity)|GO:0005829(cytosol)|GO:0006184(GTP catabolic process)|GO:0035458(cellular response to interferon-beta)	ENSMUST00000035266	TC1577058	Toxoplasmosis	mmu05145
408	Mus musculus cytochrome P450, family 27, subfamily b, polypeptide 1 (Cyp27b1), mRNA [NM_010009]	-1.563381205	225.2024307	2	76.19885339	1	A_55_P2088237	NM_010009	Cyp27b1	NM_010009	mm|10qD3	Mm.6216	13115	GO:0004497(monooxygenase activity)|GO:0004498(calcidiol 1-monooxygenase activity)|GO:0005506(iron ion binding)|GO:0005737(cytoplasm)|GO:0005739(mitochondrion)|GO:0006816(calcium ion transport)|GO:0007568(aging)|GO:0008285(negative regulation of cell proliferation)|GO:0010956(negative regulation of calcidiol 1-monooxygenase activity)|GO:0010980(positive regulation of vitamin D 24-hydroxylase activ…	ENSMUST00000165764	TC1598646	Steroid biosynthesis // Metabolic pathways // Tuberculosis	mmu00100 // mmu01100 // mmu05152
409	Mus musculus FMS-like tyrosine kinase 4 (Flt4), mRNA [NM_008029]	-0.401687626	40.35777372	1	30.54971597	1	A_51_P179531	NM_008029	Flt4	NM_008029	mm|11qB1.2	Mm.3291	14257	GO:0000166(nucleotide binding)|GO:0001525(angiogenesis)|GO:0001934(positive regulation of protein phosphorylation)|GO:0001938(positive regulation of endothelial cell proliferation)|GO:0001944(vasculature development)|GO:0001945(lymph vessel development)|GO:0001946(lymphangiogenesis)|GO:0002040(sprouting angiogenesis)|GO:0004672(protein kinase activity)|GO:0004713(protein tyrosine kinase activity)…	ENSMUST00000020617	TC1587041	Ras signaling pathway // Rap1 signaling pathway // Cytokine-cytokine receptor interaction // PI3K-Akt signaling pathway // Focal adhesion	mmu04014 // mmu04015 // mmu04060 // mmu04151 // mmu04510
410	Mus musculus MAP6 domain containing 1 (Map6d1), mRNA [NM_198599]	0.250502947	306551.9325	2	364680.8507	2	A_55_P2040583	NM_198599	Map6d1	NM_198599	mm|16qA3	Mm.326383	208158	GO:0000226(microtubule cytoskeleton organization)|GO:0005516(calmodulin binding)|GO:0005737(cytoplasm)|GO:0005794(Golgi apparatus)|GO:0005798(Golgi-associated vesicle)|GO:0005801(cis-Golgi network)|GO:0005856(cytoskeleton)|GO:0005874(microtubule)|GO:0007026(negative regulation of microtubule depolymerization)|GO:0008017(microtubule binding)|GO:0018009(N-terminal peptidyl-L-cysteine N-palmitoylati…	ENSMUST00000040880
411	lincRNA:chr12:53669892-53710742 forward strand	1.876250199	21.48540421	0	78.87713325	1	A_30_P01031337	chr12:53669892-53710742_F			mm|12qC1
412	Mus musculus PDZ and LIM domain 4 (Pdlim4), mRNA [NM_019417]	0.027742229	3234.690375	2	3297.493585	2	A_55_P1991770	NM_019417	Pdlim4	NM_019417	mm|11qB1.3	Mm.21830	30794	GO:0005515(protein binding)|GO:0008270(zinc ion binding)|GO:0030036(actin cytoskeleton organization)|GO:0042805(actinin binding)|GO:0046872(metal ion binding)	ENSMUST00000018755	TC1579660
414	Mus musculus RAB5A, member RAS oncogene family (Rab5a), mRNA [NM_025887]	0.571207906	2601.541419	2	3865.284436	2	A_51_P117604	NM_025887	Rab5a	NM_025887	mm|17qC	Mm.329123	271457	GO:0000166(nucleotide binding)|GO:0001726(ruffle)|GO:0003924(GTPase activity)|GO:0005515(protein binding)|GO:0005525(GTP binding)|GO:0005737(cytoplasm)|GO:0005768(endosome)|GO:0005769(early endosome)|GO:0005886(plasma membrane)|GO:0006184(GTP catabolic process)|GO:0006810(transport)|GO:0006897(endocytosis)|GO:0007264(small GTPase mediated signal transduction)|GO:0007399(nervous system development…	ENSMUST00000017975	TC1572967	Ras signaling pathway // Endocytosis // Phagosome // Vasopressin-regulated water reabsorption // Amyotrophic lateral sclerosis (ALS) // Amoebiasis // Tuberculosis	mmu04014 // mmu04144 // mmu04145 // mmu04962 // mmu05014 // mmu05146 // mmu05152
415	Mus musculus predicted gene 711 (Gm711), mRNA [NM_198628]	-2.45282002	111.5321034	2	20.37171035	0	A_55_P1994633	NM_198628	Gm711	NM_198628	mm|2qA3	Mm.330079	279029	GO:0000166(nucleotide binding)|GO:0003674(molecular_function)|GO:0004672(protein kinase activity)|GO:0005524(ATP binding)|GO:0005575(cellular_component)|GO:0006468(protein phosphorylation)|GO:0008150(biological_process)|GO:0016772(transferase activity, transferring phosphorus-containing groups)	ENSMUST00000055406	TC1587557
416	Mus musculus RIKEN cDNA 4930451C15 gene (4930451C15Rik), transcript variant 1, mRNA [NM_029053]	3.00070916	50.40337718	1	403.4252733	2	A_52_P347764	NM_029053	4930451C15Rik	NM_029053	mm|16qA3	Mm.38634	74685	GO:0003674(molecular_function)|GO:0005575(cellular_component)|GO:0008150(biological_process)	ENSMUST00000138839	TC1591363
417	Mus musculus Rho GTPase activating protein 21 (Arhgap21), transcript variant 1, mRNA [NM_001128084]	0.538343396	752.0339643	2	1092.181876	2	A_55_P2400691	NM_001128084	Arhgap21	NM_001128084	mm|2qA3	Mm.28507	71435	GO:0003674(molecular_function)|GO:0005096(GTPase activator activity)|GO:0005622(intracellular)|GO:0005737(cytoplasm)|GO:0005794(Golgi apparatus)|GO:0005856(cytoskeleton)|GO:0007030(Golgi organization)|GO:0007165(signal transduction)|GO:0016020(membrane)|GO:0030054(cell junction)|GO:0031410(cytoplasmic vesicle)|GO:0051683(establishment of Golgi localization)|GO:0051684(maintenance of Golgi locatio…	ENSMUST00000173194	TC1572726
418	lincRNA:chr10:117021051-117038683 forward strand	-0.165670354	495.5766807	2	441.8136369	2	A_30_P01025678	chr10:117021051-117038683_F			mm|10qD2
419	lincRNA:chrX:121004130-121007360 reverse strand	-1.014877763	186.0886958	2	92.08976053	1	A_30_P01030886	chrX:121004130-121007360_R			mm|XqE3
420	Mus musculus transmembrane protein 170B (Tmem170b), mRNA [NM_001163572]	0.641560901	2524.90874	2	3938.898238	2	A_55_P1978336	NM_001163572	Tmem170b	NM_001163572	mm|13qA4	Mm.259830	621976	GO:0003674(molecular_function)|GO:0005575(cellular_component)|GO:0008150(biological_process)|GO:0016020(membrane)|GO:0016021(integral to membrane)	ENSMUST00000129449	TC1747457
422	lincRNA:chr6:5311375-5328075 reverse strand	-2.914075494	152.7186771	2	20.26133326	0	A_30_P01031093	chr6:5311375-5328075_R			mm|6qA1
423	Mus musculus lipase, hormone sensitive (Lipe), transcript variant 1, mRNA [NM_010719]	-1.434019338	4548.886147	2	1683.535319	2	A_51_P435363	NM_010719	Lipe	NM_010719	mm|7qA3	Mm.333679	16890	GO:0004806(triglyceride lipase activity)|GO:0005515(protein binding)|GO:0005615(extracellular space)|GO:0005634(nucleus)|GO:0005737(cytoplasm)|GO:0005739(mitochondrion)|GO:0005811(lipid particle)|GO:0005829(cytosol)|GO:0005886(plasma membrane)|GO:0005901(caveola)|GO:0006361(transcription initiation from RNA polymerase I promoter)|GO:0006363(termination of RNA polymerase I transcription)|GO:000662…	ENSMUST00000054301	TC1753163	cAMP signaling pathway // AMPK signaling pathway // Insulin signaling pathway	mmu04024 // mmu04152 // mmu04910
424	Mus musculus aldehyde dehydrogenase 2, mitochondrial (Aldh2), mRNA [NM_009656]	0.471269089	4312.266648	2	5978.217884	2	A_52_P116134	NM_009656	Aldh2	NM_009656	mm|5qF	Mm.284446	11669	GO:0004029(aldehyde dehydrogenase (NAD) activity)|GO:0005515(protein binding)|GO:0005739(mitochondrion)|GO:0008152(metabolic process)|GO:0016491(oxidoreductase activity)|GO:0016620(oxidoreductase activity, acting on the aldehyde or oxo group of donors, NAD or NADP as acceptor)|GO:0042802(identical protein binding)|GO:0043066(negative regulation of apoptotic process)|GO:0055114(oxidation-reduction…	ENSMUST00000129753	TC1607784	Glycolysis / Gluconeogenesis // Pentose and glucuronate interconversions // Ascorbate and aldarate metabolism // Fatty acid degradation // Valine, leucine and isoleucine degradation // Lysine degradation // Arginine and proline metabolism // Histidine metabolism // Tryptophan metabolism // beta-Alanine metabolism // Glycerolipid metabolism // Pyruvate metabolism // Metabolic pathways	mmu00010 // mmu00040 // mmu00053 // mmu00071 // mmu00280 // mmu00310 // mmu00330 // mmu00340 // mmu00380 // mmu00410 // mmu00561 // mmu00620 // mmu01100
425	fer-1-like 6 (C. elegans) [Source:MGI Symbol;Acc:MGI:3645398] [ENSMUST00000159177]	0.173755167	28409.50611	2	32045.65855	2	A_55_P1960659	ENSMUST00000159177	Fer1l6	XM_006521610	mm|15qD1	Mm.309441	631797	GO:0003674(molecular_function)|GO:0005575(cellular_component)|GO:0008150(biological_process)	ENSMUST00000159177
426		-0.778247205	2224.931694	2	1297.301529	2	A_55_P1991945				mm|17qA3.3
427	immunoglobulin heavy variable V1-54 [Source:MGI Symbol;Acc:MGI:3647133] [ENSMUST00000103525]	-1.862447623	89.10697191	1	24.50524707	1	A_66_P114582	ENSMUST00000103525		AF303844	mm|12qF2	Mm.313452			ENSMUST00000103525	NP614445
428	dishevelled 2, dsh homolog (Drosophila) [Source:MGI Symbol;Acc:MGI:106613] [ENSMUST00000102575]	-0.091071097	2436.462353	2	2287.412938	2	A_55_P2055864	ENSMUST00000102575	Dvl2	BC092396	mm|11qB3		13543	GO:0001843(neural tube closure)|GO:0001934(positive regulation of protein phosphorylation)|GO:0003007(heart morphogenesis)|GO:0003151(outflow tract morphogenesis)|GO:0004871(signal transducer activity)|GO:0005109(frizzled binding)|GO:0005515(protein binding)|GO:0005622(intracellular)|GO:0005634(nucleus)|GO:0005737(cytoplasm)|GO:0005829(cytosol)|GO:0005856(cytoskeleton)|GO:0005886(plasma membrane)…	ENSMUST00000102575		Wnt signaling pathway // Notch signaling pathway // Hippo signaling pathway // Signaling pathways regulating pluripotency of stem cells // Melanogenesis // HTLV-I infection // Pathways in cancer // Basal cell carcinoma	mmu04310 // mmu04330 // mmu04390 // mmu04550 // mmu04916 // mmu05166 // mmu05200 // mmu05217
429	PREDICTED: Mus musculus uncharacterized LOC102632690 (LOC102632690), transcript variant X1, ncRNA [XR_379571]	-0.066228812	21.22221821	0	20.27000785	0	A_66_P111490	XR_379571	LOC102632690	XR_379571	mm|9qC	Mm.387246	102632690
430	Mus musculus vomeronasal 2, receptor 59 (Vmn2r59), mRNA [NM_001105056]	0.292268842	82.79362564	1	101.3861402	1	A_55_P2106700	NM_001105056	Vmn2r59	NM_001105056	mm|7qB3	Mm.469901	628444	GO:0003674(molecular_function)|GO:0004871(signal transducer activity)|GO:0004930(G-protein coupled receptor activity)|GO:0005575(cellular_component)|GO:0005886(plasma membrane)|GO:0007165(signal transduction)|GO:0007186(G-protein coupled receptor signaling pathway)|GO:0008150(biological_process)|GO:0016020(membrane)|GO:0016021(integral to membrane)	ENSMUST00000168489
431	lincRNA:chr10:21710544-21710942 forward strand	0.269853265	163.7720127	2	197.4574906	2	A_30_P01029368	chr10:21710544-21710942_F			mm|10qA3
432	Mus musculus pleckstrin and Sec7 domain containing (Psd), mRNA [NM_028627]	-0.899050323	736.6203928	2	395.0050273	2	A_55_P2107995	NM_028627	Psd	NM_028627	mm|19qC3	Mm.268532	73728	GO:0005085(guanyl-nucleotide exchange factor activity)|GO:0005086(ARF guanyl-nucleotide exchange factor activity)|GO:0005543(phospholipid binding)|GO:0005886(plasma membrane)|GO:0016020(membrane)|GO:0016021(integral to membrane)|GO:0030054(cell junction)|GO:0030182(neuron differentiation)|GO:0032012(regulation of ARF protein signal transduction)|GO:0042995(cell projection)|GO:0043087(regulation o…	ENSMUST00000096029	TC1582052	Endocytosis	mmu04144
433	Mus musculus SFT2 domain containing 1 (Sft2d1), mRNA [NM_134114]	-2.377909463	972.3152975	2	187.0617716	2	A_55_P2139886	NM_134114	Sft2d1	NM_134114	mm|17qA1	Mm.311080	106489	GO:0003674(molecular_function)|GO:0005575(cellular_component)|GO:0008150(biological_process)	ENSMUST00000154156	TC1587507
434	Mus musculus regenerating islet-derived family, member 4 (Reg4), mRNA [NM_026328]	1.86887241	21.2960363	0	77.78313301	1	A_52_P257758	NM_026328	Reg4	NM_026328	mm|3qF2.2	Mm.46306	67709	GO:0005576(extracellular region)|GO:0005615(extracellular space)|GO:0005737(cytoplasm)|GO:0008150(biological_process)|GO:0008201(heparin binding)|GO:0030246(carbohydrate binding)|GO:2001065(mannan binding)	ENSMUST00000029469	TC1585407
435	Mus musculus proprotein convertase subtilisin/kexin type 6 (Pcsk6), transcript variant 1, mRNA [NM_011048]	-0.667245472	424.7445513	2	267.4649728	2	A_55_P1972991	NM_011048	Pcsk6	NM_011048	mm|7qC	Mm.294007	18553	GO:0004175(endopeptidase activity)|GO:0004252(serine-type endopeptidase activity)|GO:0005615(extracellular space)|GO:0005794(Golgi apparatus)|GO:0006508(proteolysis)|GO:0007354(zygotic determination of anterior/posterior axis, embryo)|GO:0007368(determination of left/right symmetry)|GO:0008201(heparin binding)|GO:0008233(peptidase activity)|GO:0008236(serine-type peptidase activity)|GO:0009100(gl…	ENSMUST00000055576	TC1598112
436	lincRNA:chr1:153685487-153710962 reverse strand	-1.170195287	45.8825471	1	20.38842308	0	A_30_P01018376	chr1:153685487-153710962_R			mm|1qG2
437	Mus musculus activating transcription factor 2 (Atf2), transcript variant 1, mRNA [NM_001025093]	-0.325219918	2151.356096	2	1717.162323	2	A_52_P116253	NM_001025093	Atf2	NM_001025093	mm|2qC3	Mm.209903	11909	GO:0000980(RNA polymerase II distal enhancer sequence-specific DNA binding)|GO:0001077(RNA polymerase II core promoter proximal region sequence-specific DNA binding transcription factor activity involved in positive regulation of transcription)|GO:0001102(RNA polymerase II activating transcription factor binding)|GO:0003151(outflow tract morphogenesis)|GO:0003676(nucleic acid binding)|GO:0003677(…	ENSMUST00000128531	TC1621829	MAPK signaling pathway // cGMP-PKG signaling pathway // PI3K-Akt signaling pathway // Adrenergic signaling in cardiomyocytes // TNF signaling pathway // Dopaminergic synapse // Insulin secretion // Estrogen signaling pathway // Thyroid hormone synthesis // Cocaine addiction // Amphetamine addiction // Alcoholism // Hepatitis B // Influenza A // HTLV-I infection // Epstein-Barr virus infection // …	mmu04010 // mmu04022 // mmu04151 // mmu04261 // mmu04668 // mmu04728 // mmu04911 // mmu04915 // mmu04918 // mmu05030 // mmu05031 // mmu05034 // mmu05161 // mmu05164 // mmu05166 // mmu05169 // mmu05203
438	Mus musculus RIKEN cDNA 4933400F21 gene (4933400F21Rik), long non-coding RNA [NR_015540]	0.366835532	21.39971071	0	27.59538141	1	A_55_P2202184	NR_015540	4933400F21Rik	NR_015540	mm|1qD	Mm.444291	74403			TC1597637
439	lincRNA:chr11:58136882-58143829 forward strand	-0.066010953	21.43058462	0	20.47211638	0	A_30_P01027718	chr11:58136882-58143829_F			mm|11qB1.3
440	lincRNA:chr3:121615836-121616109 forward strand	-0.066033358	21.46387258	0	20.50359713	0	A_30_P01025243	chr3:121615836-121616109_F			mm|3qG1
441	Mus musculus THUMP domain containing 3 (Thumpd3), mRNA [NM_008188]	0.652547888	929.3413497	2	1460.8706	2	A_51_P232142	NM_008188	Thumpd3	NM_008188	mm|6qE3	Mm.781	14911	GO:0003674(molecular_function)|GO:0003723(RNA binding)|GO:0005730(nucleolus)|GO:0005737(cytoplasm)|GO:0008150(biological_process)|GO:0008168(methyltransferase activity)|GO:0016740(transferase activity)|GO:0032259(methylation)	ENSMUST00000032398	TC1576040
442	Mus musculus RIKEN cDNA 1810011O10 gene (1810011O10Rik), mRNA [NM_026931]	0.978406209	1523.101282	2	3000.947519	2	A_51_P112308	NM_026931	1810011O10Rik	NM_026931	mm|8qA2	Mm.25775	69068	GO:0003674(molecular_function)|GO:0005575(cellular_component)|GO:0006915(apoptotic process)|GO:0008150(biological_process)	ENSMUST00000052622	TC1579520
443	predicted gene, 17678 [Source:MGI Symbol;Acc:MGI:4937312] [ENSMUST00000167348]	-0.176770863	6199.392099	2	5484.483994	2	A_55_P2077497	ENSMUST00000167348		AK158706	mm|3qD	Mm.235238			ENSMUST00000167348	TC1682940
444		1.305301412	415.3512837	2	1026.479866	2	A_55_P1997585				mm|7qA3
445	lincRNA:chr11:112898724-113062945 reverse strand	-0.340426467	453.7883257	2	358.4055622	2	A_30_P01032673	chr11:112898724-113062945_R			mm|11qE2
447	Mus musculus zinc finger protein 59 (Zfp59), mRNA [NM_011762]	0.478859354	104.1697587	1	145.1752851	2	A_55_P2159865	NM_011762	Zfp59	NM_011762	mm|7qA3	Mm.379046	22717	GO:0003676(nucleic acid binding)|GO:0003677(DNA binding)|GO:0003700(sequence-specific DNA binding transcription factor activity)|GO:0005622(intracellular)|GO:0005634(nucleus)|GO:0006355(regulation of transcription, DNA-dependent)|GO:0046872(metal ion binding)		TC1633181
448	Mus musculus cell migration inducing protein, hyaluronan binding (Cemip), mRNA [NM_030728]	-2.584496627	168.7563303	2	28.13513895	1	A_55_P2115851	NM_030728	Cemip	NM_030728	mm|7qD3	Mm.160389	80982	GO:0004415(hyalurononglucosaminidase activity)|GO:0005540(hyaluronic acid binding)|GO:0005576(extracellular region)|GO:0005634(nucleus)|GO:0005737(cytoplasm)|GO:0005783(endoplasmic reticulum)|GO:0005886(plasma membrane)|GO:0005905(coated pit)|GO:0008152(metabolic process)|GO:0010800(positive regulation of peptidyl-threonine phosphorylation)|GO:0016020(membrane)|GO:0016787(hydrolase activity)|GO:0…	ENSMUST00000064174	TC1585969
450	Mus musculus actin-binding LIM protein 1 (Ablim1), transcript variant 1, mRNA [NM_178688]	1.260070335	1914.641334	2	4585.708009	2	A_55_P2013158	NM_178688	Ablim1	NM_178688	mm|19qD2	Mm.217161	226251	GO:0003779(actin binding)|GO:0005515(protein binding)|GO:0005737(cytoplasm)|GO:0005856(cytoskeleton)|GO:0007010(cytoskeleton organization)|GO:0007411(axon guidance)|GO:0008270(zinc ion binding)|GO:0015629(actin cytoskeleton)|GO:0045944(positive regulation of transcription from RNA polymerase II promoter)|GO:0046872(metal ion binding)	ENSMUST00000111546	NP865467	Axon guidance	mmu04360
451	lincRNA:chr19:6268793-6276607 forward strand	0.307714489	117.0092994	2	144.8277121	2	A_30_P01033143	chr19:6268793-6276607_F			mm|19qA
452		-0.462250592	100.6300088	1	73.04259888	1	A_55_P2089467	NAP062147-1			mm|5qD
453	Mus musculus WAS/WASL interacting protein family, member 1 (Wipf1), transcript variant 2, mRNA [NM_153138]	-2.415698662	3467.01329	2	649.7671465	2	A_52_P637282	NM_153138	Wipf1	NM_153138	mm|2qC3	Mm.223504	215280	GO:0003779(actin binding)|GO:0005515(protein binding)|GO:0005737(cytoplasm)|GO:0005856(cytoskeleton)|GO:0005884(actin filament)|GO:0015629(actin cytoskeleton)|GO:0030036(actin cytoskeleton organization)|GO:0030048(actin filament-based movement)|GO:0031410(cytoplasmic vesicle)|GO:0042995(cell projection)|GO:0046827(positive regulation of protein export from nucleus)|GO:0051707(response to other or…	ENSMUST00000094681	TC1693201
454	Mus musculus cDNA sequence BC068281 (BC068281), transcript variant 1, mRNA [NM_001170858]	-3.271928149	203.9348326	2	21.11265711	0	A_65_P16630	NM_001170858	BC068281	NM_001170858	mm|12qA1.1	Mm.146087	238037	GO:0003674(molecular_function)|GO:0005575(cellular_component)|GO:0008150(biological_process)	ENSMUST00000085793	TC1583929
455		0.017450006	990.9355554	2	1002.99412	2	A_55_P2048508				mm|12qC3
456	lincRNA:chr7:49715933-49771497 reverse strand	1.259844888	22.21754453	0	53.20435228	1	A_30_P01031930	chr7:49715933-49771497_R			mm|7qB3
457	lincRNA:chr3:35783763-35784442 reverse strand	0.123663117	398.780157	2	434.4700538	2	A_30_P01027340	chr3:35783763-35784442_R			mm|3qB
458	UI-M-HU0-cqu-o-17-0-UI.r1 NIH_BMAP_HU0 Mus musculus cDNA clone IMAGE:30667264 5', mRNA sequence [CO046494]	-0.146182387	84.44471941	1	76.30749792	1	A_55_P2149791	CO046494		CO046494	mm|6qD3	Mm.454018
459	lincRNA:chr12:111829967-111830904 forward strand	-0.705239751	2876.376581	2	1764.198404	2	A_30_P01029403	chr12:111829967-111830904_F			mm|12qF1
460	Mus musculus 0 day neonate head cDNA, RIKEN full-length enriched library, clone:4833405F18 product:hypothetical protein, full insert sequence. [AK029361]	-1.106844967	437.551486	2	203.1587946	2	A_66_P101786	AK029361	Gm10748	AK029361	mm|3qA1	Mm.490595	100038710	GO:0003674(molecular_function)|GO:0005575(cellular_component)|GO:0008150(biological_process)		TC1595135
461	Mus musculus insulin-like growth factor 1 (Igf1), transcript variant 2, mRNA [NM_184052]	0.063946851	1166.816159	2	1219.698122	2	A_55_P2085979	NM_184052	Igf1	NM_184052	mm|10qC1	Mm.268521	16000	GO:0001775(cell activation)|GO:0001932(regulation of protein phosphorylation)|GO:0001974(blood vessel remodeling)|GO:0005158(insulin receptor binding)|GO:0005159(insulin-like growth factor receptor binding)|GO:0005178(integrin binding)|GO:0005179(hormone activity)|GO:0005496(steroid binding)|GO:0005515(protein binding)|GO:0005576(extracellular region)|GO:0005614(interstitial matrix)|GO:0005615(ex…	ENSMUST00000062862		Ras signaling pathway // Rap1 signaling pathway // HIF-1 signaling pathway // FoxO signaling pathway // Oocyte meiosis // p53 signaling pathway // mTOR signaling pathway // PI3K-Akt signaling pathway // AMPK signaling pathway // Focal adhesion // Signaling pathways regulating pluripotency of stem cells // Long-term depression // Inflammatory mediator regulation of TRP channels // Ovarian steroido…	mmu04014 // mmu04015 // mmu04066 // mmu04068 // mmu04114 // mmu04115 // mmu04150 // mmu04151 // mmu04152 // mmu04510 // mmu04550 // mmu04730 // mmu04750 // mmu04913 // mmu04914 // mmu04960 // mmu05200 // mmu05202 // mmu05205 // mmu05214 // mmu05215 // mmu05218 // mmu05410 // mmu05414
462	RIKEN cDNA 4932442E05 gene [Source:MGI Symbol;Acc:MGI:1921665] [ENSMUST00000059966]	-0.842122867	91.27888427	1	50.91738367	1	A_51_P217598	ENSMUST00000059966		AK016565	mm|10qD2	Mm.458174			ENSMUST00000059966	TC1593868
463	AU019847 Mouse eight-cell stage embryo cDNA Mus musculus cDNA clone J0523C08 3'. [AU019847]	0.317538683	61.78380087	1	76.99513602	1	A_55_P2358299	AU019847	AU021128	AU019847	mm|2qC1.1	Mm.26187	99209
464		0.073125627	639.416511	2	672.6619369	2	A_55_P1969885
466	Mus musculus adult male testis cDNA, RIKEN full-length enriched library, clone:4933407C09 product:unclassifiable, full insert sequence. [AK016713]	4.310054098	22.80163731	0	452.2948053	2	A_55_P2287105	AK016713	4933407C09Rik	AK016713	mm|2qH3	Mm.61180	71023			TC1718440
467	Mus musculus RIKEN cDNA 1600014C10 gene (1600014C10Rik), transcript variant 1, mRNA [NM_001085385]	0.26522686	349.731129	2	420.3156205	2	A_55_P2073642	NM_001085385	1600014C10Rik	NM_001085385	mm|7qB2	Mm.187554	72244	GO:0003674(molecular_function)|GO:0005739(mitochondrion)|GO:0005783(endoplasmic reticulum)|GO:0008150(biological_process)|GO:0016020(membrane)|GO:0016021(integral to membrane)	ENSMUST00000067854	TC1575436
468	lincRNA:chr16:64796849-64843249 reverse strand	1.038175957	47.88226056	1	98.33242496	1	A_30_P01024658	chr16:64796849-64843249_R			mm|16qC1.3
469	lincRNA:chrX:121970356-121970881 reverse strand	0.334435703	2378.782703	2	2999.369356	2	A_30_P01017657	chrX:121970356-121970881_R			mm|XqE3
470	Mus musculus beta galactoside alpha 2,6 sialyltransferase 1 (St6gal1), transcript variant 1, mRNA [NM_145933]	0.004219822	205.667647	2	206.2700968	2	A_51_P101375	NM_145933	St6gal1	NM_145933	mm|16qB1	Mm.149029	20440	GO:0003835(beta-galactoside alpha-2,6-sialyltransferase activity)|GO:0005576(extracellular region)|GO:0005794(Golgi apparatus)|GO:0006054(N-acetylneuraminate metabolic process)|GO:0006486(protein glycosylation)|GO:0008373(sialyltransferase activity)|GO:0016020(membrane)|GO:0016021(integral to membrane)|GO:0016740(transferase activity)|GO:0016757(transferase activity, transferring glycosyl groups)…	ENSMUST00000115335	TC1575344	N-Glycan biosynthesis // Other types of O-glycan biosynthesis // Metabolic pathways	mmu00510 // mmu00514 // mmu01100
471	lincRNA:chr3:84609788-84618062 forward strand	1.628762691	23.06986793	0	71.34302735	1	A_30_P01031899	chr3:84609788-84618062_F			mm|3qF1
472	Mus musculus UBX domain protein 4 (Ubxn4), mRNA [NM_026390]	1.151030395	23.12318279	0	51.35021746	1	A_52_P401475	NM_026390	Ubxn4	NM_026390	mm|1qE4	Mm.293321	67812	GO:0003674(molecular_function)|GO:0005634(nucleus)|GO:0005737(cytoplasm)|GO:0005783(endoplasmic reticulum)|GO:0006986(response to unfolded protein)|GO:0008150(biological_process)|GO:0016020(membrane)	ENSMUST00000027592	TC1601299
473		-0.256888357	44448.35012	2	37198.42431	2	A_55_P2001510	NAP108184-1			mm|8qA4
474	Mus musculus wings apart-like homolog (Drosophila) (Wapal), mRNA [NM_001004436]	0.165793461	1919.252935	2	2152.98507	2	A_55_P2021378	NM_001004436	Wapal	NM_001004436	mm|14qB	Mm.27957	218914	GO:0000785(chromatin)|GO:0000795(synaptonemal complex)|GO:0003674(molecular_function)|GO:0005634(nucleus)|GO:0005694(chromosome)|GO:0005737(cytoplasm)|GO:0007049(cell cycle)|GO:0007067(mitosis)|GO:0008156(negative regulation of DNA replication)|GO:0008278(cohesin complex)|GO:0009636(response to toxin)|GO:0015630(microtubule cytoskeleton)|GO:0035562(negative regulation of chromatin binding)|GO:004…	ENSMUST00000111895	TC1614136
475	lincRNA:chr5:108544188-108545013 forward strand	1.113263484	23.25099775	0	50.29992019	1	A_30_P01032696	chr5:108544188-108545013_F			mm|5qF
476	lincRNA:chr5:110891642-110918642 forward strand	0.615952846	285.5200024	2	437.5793523	2	A_30_P01033588	chr5:110891642-110918642_F			mm|5qF
477	Mus musculus gastrulation brain homeobox 1 (Gbx1), mRNA [NM_015739]	-0.068262444	23.33258844	0	22.25429688	0	A_55_P2051787	NM_015739	Gbx1	NM_015739	mm|5qA3	Mm.246596	231044	GO:0003677(DNA binding)|GO:0003700(sequence-specific DNA binding transcription factor activity)|GO:0005634(nucleus)|GO:0006351(transcription, DNA-dependent)|GO:0006355(regulation of transcription, DNA-dependent)|GO:0007628(adult walking behavior)|GO:0019230(proprioception)|GO:0021522(spinal cord motor neuron differentiation)|GO:0043565(sequence-specific DNA binding)|GO:0048663(neuron fate commitm…	ENSMUST00000088311	TC1599006
478	Mus musculus 13 days embryo forelimb cDNA, RIKEN full-length enriched library, clone:5930404A10 product:weakly similar to JUNCTOPHILIN TYPE3 [Homo sapiens], full insert sequence. [AK031092]	1.887023383	27.61969913	1	102.1573419	1	A_55_P2038822	AK031092	Jph4	AK031092	mm|14qC3		319984	GO:0003674(molecular_function)|GO:0005783(endoplasmic reticulum)|GO:0005790(smooth endoplasmic reticulum)|GO:0005886(plasma membrane)|GO:0007612(learning)|GO:0016020(membrane)|GO:0016021(integral to membrane)|GO:0043198(dendritic shaft)|GO:0048167(regulation of synaptic plasticity)|GO:0050885(neuromuscular process controlling balance)		TC1589170
479	Mus musculus olfactory receptor 629 (Olfr629), mRNA [NM_146821]	-0.068663842	23.39949995	0	22.31190748	0	A_55_P2027042	NM_146821	Olfr629	NM_146821	mm|7qE3	Mm.377707	258818	GO:0004871(signal transducer activity)|GO:0004930(G-protein coupled receptor activity)|GO:0004984(olfactory receptor activity)|GO:0005886(plasma membrane)|GO:0007165(signal transduction)|GO:0007186(G-protein coupled receptor signaling pathway)|GO:0007608(sensory perception of smell)|GO:0016020(membrane)|GO:0016021(integral to membrane)|GO:0050896(response to stimulus)|GO:0050911(detection of chem…	ENSMUST00000051346		Olfactory transduction	mmu04740
480	Mus musculus glial cells missing homolog 1 (Drosophila) (Gcm1), mRNA [NM_008103]	-0.077509168	19217.86068	2	18212.62125	2	A_55_P2114697	NM_008103	Gcm1	NM_008103	mm|7qF1	Mm.1400	14531	GO:0003677(DNA binding)|GO:0003700(sequence-specific DNA binding transcription factor activity)|GO:0005515(protein binding)|GO:0005634(nucleus)|GO:0005667(transcription factor complex)|GO:0006351(transcription, DNA-dependent)|GO:0006355(regulation of transcription, DNA-dependent)|GO:0007275(multicellular organismal development)|GO:0008134(transcription factor binding)|GO:0008270(zinc ion binding)…	ENSMUST00000024104	TC1677874
481	lincRNA:chr4:149383134-149451259 reverse strand	0.36918662	1137.23588	2	1468.881631	2	A_30_P01026324	chr4:149383134-149451259_R			mm|4qE2
482	lincRNA:chr17:95255725-95272425 forward strand	-0.026117948	871.9889507	2	856.3448612	2	A_30_P01020924	chr17:95255725-95272425_F			mm|17qE5
483	Mus musculus C-type lectin domain family 4, member b1 (Clec4b1), transcript variant 1, mRNA [NM_001190310]	-2.087370921	95.14203081	1	22.38778657	0	A_55_P1992530	NM_001190310	Clec4b1	NM_001190310	mm|6qF2	Mm.333374	69810	GO:0051281(positive regulation of release of sequestered calcium ion into cytosol)	ENSMUST00000078559	TC1596108
484	Mus musculus bone gamma-carboxyglutamate protein 3 (Bglap3), mRNA [NM_031368]	0.856549078	1915.710879	2	3468.781392	2	A_55_P2106801	NM_031368	Bglap3	NM_031368	mm|3qF1	Mm.482191	12095	GO:0005509(calcium ion binding)|GO:0005576(extracellular region)|GO:0005615(extracellular space)|GO:0005737(cytoplasm)|GO:0005791(rough endoplasmic reticulum)|GO:0005794(Golgi apparatus)|GO:0008147(structural constituent of bone)|GO:0008150(biological_process)|GO:0030425(dendrite)|GO:0030500(regulation of bone mineralization)|GO:0031214(biomineral tissue development)|GO:0031988(membrane-bounded v…	ENSMUST00000107543
485	Mus musculus expressed sequence AI847159 (AI847159), long non-coding RNA [NR_045264]	-0.069992854	23.52098207	0	22.40709225	0	A_55_P2170817	NR_045264	AI847159	NR_045264	mm|2qF1	Mm.428544	100048701			TC1666183
486	Mus musculus hemoglobin Y, beta-like embryonic chain (Hbb-y), mRNA [NM_008221]	0.553877871	23.53169917	0	34.54515462	1	A_55_P1967478	NM_008221	Hbb-y	NM_008221	mm|7qE3	Mm.440164	15135	GO:0000122(negative regulation of transcription from RNA polymerase II promoter)|GO:0005344(oxygen transporter activity)|GO:0005506(iron ion binding)|GO:0005833(hemoglobin complex)|GO:0006810(transport)|GO:0015671(oxygen transport)|GO:0019825(oxygen binding)|GO:0020037(heme binding)|GO:0031721(hemoglobin alpha binding)|GO:0046872(metal ion binding)|GO:0051291(protein heterooligomerization)|GO:007…	ENSMUST00000033229	TC1720538
487	ATP/GTP binding protein-like 3 [Source:MGI Symbol;Acc:MGI:1923473] [ENSMUST00000135304]	1.480426789	23.52680611	0	65.647145	1	A_55_P1968320	ENSMUST00000135304	Agbl3	AK054066	mm|6qB1	Mm.150047	76223	GO:0004180(carboxypeptidase activity)|GO:0004181(metallocarboxypeptidase activity)|GO:0005575(cellular_component)|GO:0005737(cytoplasm)|GO:0006508(proteolysis)|GO:0008233(peptidase activity)|GO:0008237(metallopeptidase activity)|GO:0008270(zinc ion binding)|GO:0016787(hydrolase activity)|GO:0046872(metal ion binding)	ENSMUST00000135304	TC1606939
488	lincRNA:chr8:91471819-91551119 reverse strand	0.373855571	23.52968565	0	30.49003101	1	A_30_P01025820	chr8:91471819-91551119_R			mm|8qC3
489	lincRNA:chr15:77164450-77201325 reverse strand	0.237178314	770.3547929	2	908.0057021	2	A_30_P01032978	chr15:77164450-77201325_R			mm|15qE1
490	Mus musculus cytochrome P450, family 4, subfamily f, polypeptide 40 (Cyp4f40), mRNA [NM_001101588]	0.73444899	23.50032729	0	39.09894933	1	A_55_P2089500	NM_001101588	Cyp4f40	NM_001101588	mm|17qB1	Mm.328950	631304	GO:0004497(monooxygenase activity)|GO:0005575(cellular_component)|GO:0016491(oxidoreductase activity)|GO:0046872(metal ion binding)|GO:0055114(oxidation-reduction process)	ENSMUST00000165061
494	lincRNA:chr11:53592946-53637922 reverse strand	0.23376525	621.2697541	2	730.5510396	2	A_30_P01019936	chr11:53592946-53637922_R			mm|11qB1.3
495	Mus musculus arachidonate lipoxygenase 3 (Aloxe3), mRNA [NM_011786]	0.950757936	3439.24734	2	6647.679416	2	A_55_P2023523	NM_011786	Aloxe3	NM_011786	mm|11qB3	Mm.41989	23801	GO:0003824(catalytic activity)|GO:0005506(iron ion binding)|GO:0005737(cytoplasm)|GO:0006629(lipid metabolic process)|GO:0006631(fatty acid metabolic process)|GO:0006665(sphingolipid metabolic process)|GO:0008544(epidermis development)|GO:0016491(oxidoreductase activity)|GO:0016702(oxidoreductase activity, acting on single donors with incorporation of molecular oxygen, incorporation of two atoms …	ENSMUST00000021268	TC1586687
496	Mus musculus transmembrane protein 192 (Tmem192), transcript variant 1, mRNA [NM_028427]	-0.291468252	1387.538626	2	1133.716311	2	A_51_P124798	NM_028427	Tmem192	NM_028427	mm|8qB3.1	Mm.294445	73067	GO:0005764(lysosome)|GO:0005765(lysosomal membrane)|GO:0005768(endosome)|GO:0005770(late endosome)|GO:0008150(biological_process)|GO:0016020(membrane)|GO:0016021(integral to membrane)|GO:0042803(protein homodimerization activity)|GO:0048471(perinuclear region of cytoplasm)	ENSMUST00000026595	TC1678120
497	Mus musculus SH3-binding domain glutamic acid-rich protein (Sh3bgr), mRNA [NM_015825]	3.005233265	56.07922919	1	450.2641732	2	A_55_P1952915	NM_015825	Sh3bgr	NM_015825	mm|16qC4	Mm.28638	50795	GO:0003674(molecular_function)|GO:0008150(biological_process)|GO:0017124(SH3 domain binding)	ENSMUST00000048770
498	Mus musculus olfactory receptor 191 (Olfr191), mRNA [NM_001011807]	-0.218583127	26.58064921	0	22.84365045	0	A_55_P1977345	NM_001011807	Olfr191	NM_001011807	mm|16qC1.3	Mm.377334	258035	GO:0004871(signal transducer activity)|GO:0004930(G-protein coupled receptor activity)|GO:0004984(olfactory receptor activity)|GO:0005886(plasma membrane)|GO:0007165(signal transduction)|GO:0007186(G-protein coupled receptor signaling pathway)|GO:0007608(sensory perception of smell)|GO:0016020(membrane)|GO:0016021(integral to membrane)|GO:0050896(response to stimulus)|GO:0050911(detection of chem…	ENSMUST00000078517
499	Mus musculus predicted gene 11627 (Gm11627), long non-coding RNA [NR_040286]	-2.378523425	119.5022701	1	22.98101778	0	A_55_P2123484	NR_040286	Gm11627	NR_040286	mm|11qE1	Mm.277966	100040792	GO:0003674(molecular_function)|GO:0005575(cellular_component)|GO:0008150(biological_process)	ENSMUST00000139829	TC1663474
500	lincRNA:chr4:33369310-33369871 reverse strand	2.565862514	97.16453164	1	575.3198296	2	A_30_P01027307	chr4:33369310-33369871_R			mm|4qA5
501	PREDICTED: Mus musculus uncharacterized LOC102639385 (LOC102639385), transcript variant X1, ncRNA [XR_384459]	0.870357098	49.97037386	1	91.35160708	1	A_55_P2262743	XR_384459	LOC102639385	XR_384459	mm|15qF2	Mm.383464	102639385			TC1604837
502		-0.695183569	304.2698397	2	187.926402	2	A_55_P2164694				mm|15qD1
503	Mus musculus 10 day old male pancreas cDNA, RIKEN full-length enriched library, clone:1810048O14 product:hypothetical protein, full insert sequence. [AK131846]	0.182003545	242.0997253	2	274.6520362	2	A_55_P2083454	AK131846	Gm10844	AK131846	mm|11qE1	Mm.449812	100303739
504	Mus musculus vacuole membrane protein 1 (Vmp1), mRNA [NM_029478]	0.055530636	3680.501173	2	3824.928732	2	A_52_P127362	NM_029478	Vmp1	NM_029478	mm|11qC	Mm.491180	75909	GO:0000407(pre-autophagosomal structure)|GO:0000421(autophagic vacuole membrane)|GO:0003674(molecular_function)|GO:0005773(vacuole)|GO:0005783(endoplasmic reticulum)|GO:0005886(plasma membrane)|GO:0006914(autophagy)|GO:0007155(cell adhesion)|GO:0007566(embryo implantation)|GO:0010506(regulation of autophagy)|GO:0016020(membrane)|GO:0016021(integral to membrane)|GO:0016337(cell-cell adhesion)|GO:0…	ENSMUST00000018315	TC1652413
505	Mus musculus vomeronasal 2, receptor 72 (Vmn2r72), mRNA [NM_001105185]	2.207951897	80.29405148	1	370.9737004	2	A_55_P1954388	NM_001105185	Vmn2r72	NM_001105185	mm|7qD3	Mm.469907	244114	GO:0004871(signal transducer activity)|GO:0004930(G-protein coupled receptor activity)|GO:0005886(plasma membrane)|GO:0007165(signal transduction)|GO:0007186(G-protein coupled receptor signaling pathway)|GO:0016020(membrane)|GO:0016021(integral to membrane)	ENSMUST00000063425
506		1.95824011	45.03205319	1	174.9890044	2	A_55_P2029895				mm|9qF4
507	Mus musculus RIKEN cDNA 2610528A11 gene (2610528A11Rik), mRNA [NM_001206684]	0.949699734	546.3846122	2	1055.325827	2	A_66_P108468	NM_001206684	2610528A11Rik	NM_001206684	mm|14qB	Mm.271619	70045	GO:0003674(molecular_function)|GO:0005575(cellular_component)|GO:0008150(biological_process)	ENSMUST00000179488	TC1605245
508	lincRNA:chr3:95443575-95462543 reverse strand	1.032557733	91.36283489	1	186.8961765	2	A_30_P01033203	chr3:95443575-95462543_R			mm|3qF2.1
510	Mus musculus cytochrome P450, family 2, subfamily c, polypeptide 29 (Cyp2c29), mRNA [NM_007815]	1.431214491	26.79357309	0	72.25520298	1	A_51_P103706	NM_007815	Cyp2c29	NM_007815	mm|19qC3	Mm.20764	13095	GO:0004497(monooxygenase activity)|GO:0005506(iron ion binding)|GO:0005783(endoplasmic reticulum)|GO:0016020(membrane)|GO:0016491(oxidoreductase activity)|GO:0016705(oxidoreductase activity, acting on paired donors, with incorporation or reduction of molecular oxygen)|GO:0016712(oxidoreductase activity, acting on paired donors, with incorporation or reduction of molecular oxygen, reduced flavin o…	ENSMUST00000003137	TC1576171	Steroid hormone biosynthesis // Arachidonic acid metabolism // Linoleic acid metabolism // Retinol metabolism // Metabolic pathways // Serotonergic synapse // Inflammatory mediator regulation of TRP channels // Chemical carcinogenesis	mmu00140 // mmu00590 // mmu00591 // mmu00830 // mmu01100 // mmu04726 // mmu04750 // mmu05204
511	Mus musculus AXL receptor tyrosine kinase (Axl), transcript variant 1, mRNA [NM_009465]	2.296545473	865.2810203	2	4250.952492	2	A_55_P2051414	NM_009465	Axl	NM_009465	mm|7qA3	Mm.4128	26362	GO:0000166(nucleotide binding)|GO:0001764(neuron migration)|GO:0001779(natural killer cell differentiation)|GO:0001786(phosphatidylserine binding)|GO:0001961(positive regulation of cytokine-mediated signaling pathway)|GO:0001974(blood vessel remodeling)|GO:0002376(immune system process)|GO:0004672(protein kinase activity)|GO:0004713(protein tyrosine kinase activity)|GO:0004714(transmembrane recep…	ENSMUST00000002677	TC1574561
513	Mus musculus solute carrier family 44, member 5 (Slc44a5), mRNA [NM_001081263]	0.946259521	54.99947594	1	105.9768608	1	A_55_P1993353	NM_001081263	Slc44a5	NM_001081263	mm|3qH4	Mm.239962	242259	GO:0003674(molecular_function)|GO:0005575(cellular_component)|GO:0008150(biological_process)|GO:0016020(membrane)|GO:0016021(integral to membrane)	ENSMUST00000144677	TC1586159	Choline metabolism in cancer	mmu05231
514	lincRNA:chr18:47690173-47697423 reverse strand	-0.045394328	657.1986699	2	636.8418886	2	A_30_P01020233	chr18:47690173-47697423_R			mm|18qC
515	lincRNA:chr10:59382822-59383642 reverse strand	0.633745066	913.2917886	2	1417.052131	2	A_30_P01022026	chr10:59382822-59383642_R			mm|10qB4
516	Mus musculus golgi reassembly stacking protein 1 (Gorasp1), mRNA [NM_028976]	0.223470832	196.9211942	2	229.9131886	2	A_52_P45841	NM_028976	Gorasp1	NM_028976	mm|9qF4	Mm.104789	74498	GO:0003674(molecular_function)|GO:0005737(cytoplasm)|GO:0005794(Golgi apparatus)|GO:0006810(transport)|GO:0007030(Golgi organization)|GO:0015031(protein transport)|GO:0016020(membrane)|GO:0050774(negative regulation of dendrite morphogenesis)	ENSMUST00000035099	TC1575497
517	Mus musculus tripeptidyl peptidase II (Tpp2), mRNA [NM_009418]	0.747314611	2189.991783	2	3676.263221	2	A_55_P2049597	NM_009418	Tpp2	NM_009418	mm|1qC1.1	Mm.401675	22019	GO:0004177(aminopeptidase activity)|GO:0004252(serine-type endopeptidase activity)|GO:0005634(nucleus)|GO:0005737(cytoplasm)|GO:0006508(proteolysis)|GO:0008233(peptidase activity)|GO:0008236(serine-type peptidase activity)|GO:0008240(tripeptidyl-peptidase activity)|GO:0016787(hydrolase activity)|GO:0042277(peptide binding)	ENSMUST00000087933	TC1572421
518	Mus musculus keratin associated protein 9-3 (Krtap9-3), mRNA [NM_029351]	-0.1383982	26.37935175	0	23.9663617	0	A_51_P100624	NM_029351	Krtap9-3	NM_029351	mm|11qD	Mm.75707	75586	GO:0003674(molecular_function)|GO:0005575(cellular_component)|GO:0005882(intermediate filament)|GO:0008150(biological_process)|GO:0045095(keratin filament)	ENSMUST00000062683	TC1590243
519	Mus musculus spermatogenesis associated glutamate (E)-rich protein 4b (Speer4b), mRNA [NM_028561]	1.299603682	49.06252722	1	120.7729309	2	A_66_P100496	NM_028561	Speer4b	NM_028561	mm|5qB1	Mm.389608	73526	GO:0003674(molecular_function)|GO:0005575(cellular_component)|GO:0008150(biological_process)	ENSMUST00000053257	TC1594403
520	Mus musculus solute carrier family 24 (sodium/potassium/calcium exchanger), member 4 (Slc24a4), mRNA [NM_172152]	-0.390213377	225.4624557	2	172.0316291	2	A_55_P1974804	NM_172152	Slc24a4	NM_172152	mm|12qE	Mm.312448	238384	GO:0005432(calcium:sodium antiporter activity)|GO:0005887(integral to plasma membrane)|GO:0006810(transport)|GO:0006811(ion transport)|GO:0006813(potassium ion transport)|GO:0006814(sodium ion transport)|GO:0006816(calcium ion transport)|GO:0007608(sensory perception of smell)|GO:0008273(calcium, potassium:sodium antiporter activity)|GO:0015293(symporter activity)|GO:0015297(antiporter activity)|…	ENSMUST00000079020	NP566134
521	lincRNA:chr3:21964899-21974524 reverse strand	0.101878266	1084.561874	2	1163.918972	2	A_30_P01030305	chr3:21964899-21974524_R			mm|3qA3
522	Mus musculus class II transactivator (Ciita), transcript variant 1, mRNA [NM_001243760]	-0.084647002	4714.28023	2	4445.638121	2	A_55_P2179074	NM_001243760	Ciita	NM_001243760	mm|16qA1	Mm.249560	12265	GO:0000122(negative regulation of transcription from RNA polymerase II promoter)|GO:0000166(nucleotide binding)|GO:0005524(ATP binding)|GO:0005634(nucleus)|GO:0006351(transcription, DNA-dependent)|GO:0006355(regulation of transcription, DNA-dependent)|GO:0008022(protein C-terminus binding)|GO:0009986(cell surface)|GO:0016605(PML body)|GO:0032403(protein complex binding)|GO:0033613(activating tran…	ENSMUST00000023147	NP1482113	Antigen processing and presentation // Toxoplasmosis // Tuberculosis // Influenza A // Primary immunodeficiency	mmu04612 // mmu05145 // mmu05152 // mmu05164 // mmu05340
523	lincRNA:chr12:23420304-23420859 reverse strand	1.627142921	51.30377597	1	158.4776991	2	A_30_P01020670	chr12:23420304-23420859_R			mm|12qA1.3
524	Mus musculus S100 calcium binding protein A1 (S100a1), mRNA [NM_011309]	-1.751216036	2829.729049	2	840.5746676	2	A_55_P1979650	NM_011309	S100a1	NM_011309	mm|3qF1	Mm.24662	20193	GO:0000122(negative regulation of transcription from RNA polymerase II promoter)|GO:0005509(calcium ion binding)|GO:0005515(protein binding)|GO:0005634(nucleus)|GO:0005737(cytoplasm)|GO:0016529(sarcoplasmic reticulum)|GO:0030018(Z disc)|GO:0031430(M band)|GO:0031672(A band)|GO:0031674(I band)|GO:0042802(identical protein binding)|GO:0042803(protein homodimerization activity)|GO:0043005(neuron pro…	ENSMUST00000060738	TC1712210
525	Mus musculus N-acetylglutamate synthase (Nags), mRNA [NM_145829]	0.210016741	91.34592569	1	105.6599789	1	A_52_P487436	NM_145829	Nags	NM_145829	mm|11qD	Mm.31686	217214	GO:0000050(urea cycle)|GO:0004042(acetyl-CoA:L-glutamate N-acetyltransferase activity)|GO:0005739(mitochondrion)|GO:0006536(glutamate metabolic process)|GO:0008080(N-acetyltransferase activity)|GO:0016740(transferase activity)|GO:0016746(transferase activity, transferring acyl groups)	ENSMUST00000129799	NP437513	Arginine and proline metabolism // Metabolic pathways // 2-Oxocarboxylic acid metabolism // Biosynthesis of amino acids	mmu00330 // mmu01100 // mmu01210 // mmu01230
526	Mus musculus filaggrin family member 2 (Flg2), mRNA [NM_001013804]	2.744199678	942.2522078	2	6313.258625	2	A_52_P1035965	NM_001013804	Flg2	NM_001013804	mm|3qF2.1	Mm.10755	229574	GO:0005509(calcium ion binding)|GO:0008150(biological_process)|GO:0046872(metal ion binding)	ENSMUST00000098884	TC1586456
527		0.297811648	396743.908	2	487708.7037	2	A_55_P2081885				mm|7qA1
528	Mus musculus WD repeat domain 11 (Wdr11), mRNA [NM_172255]	-0.540607585	440.1008568	2	302.5611172	2	A_52_P409675	NM_172255	Wdr11	NM_172255	mm|7qF3	Mm.229323	207425	GO:0003674(molecular_function)|GO:0005634(nucleus)|GO:0005737(cytoplasm)|GO:0005765(lysosomal membrane)|GO:0005929(cilium)|GO:0008150(biological_process)|GO:0016020(membrane)|GO:0016021(integral to membrane)	ENSMUST00000148752	TC1575125
529	Mus musculus melanoma antigen, family B, 1 (Mageb1), mRNA [NM_010759]	-0.039966948	273.4431296	2	265.9719061	2	A_55_P2132932	NM_010759	Mageb1	NM_010759	mm|XqC2	Mm.377100	17145	GO:0003674(molecular_function)|GO:0005575(cellular_component)|GO:0008150(biological_process)	ENSMUST00000099471
530	Mus musculus olfactory receptor 510 (Olfr510), mRNA [NM_146311]	2.089457484	25.29706537	0	107.6612754	1	A_51_P148478	NM_146311	Olfr510	NM_146311	mm|7qE3	Mm.377428	258308	GO:0004871(signal transducer activity)|GO:0004930(G-protein coupled receptor activity)|GO:0004984(olfactory receptor activity)|GO:0005886(plasma membrane)|GO:0007165(signal transduction)|GO:0007186(G-protein coupled receptor signaling pathway)|GO:0007608(sensory perception of smell)|GO:0016020(membrane)|GO:0016021(integral to membrane)|GO:0050896(response to stimulus)|GO:0050911(detection of chem…	ENSMUST00000076289	NP646993	Olfactory transduction	mmu04740
531	Mus musculus acyl-Coenzyme A oxidase 3, pristanoyl (Acox3), mRNA [NM_030721]	-0.863370123	4962.144023	2	2727.527015	2	A_52_P745	NM_030721	Acox3	NM_030721	mm|5qB3	Mm.291503	80911	GO:0003995(acyl-CoA dehydrogenase activity)|GO:0003997(acyl-CoA oxidase activity)|GO:0005102(receptor binding)|GO:0005504(fatty acid binding)|GO:0005739(mitochondrion)|GO:0005777(peroxisome)|GO:0005782(peroxisomal matrix)|GO:0006629(lipid metabolic process)|GO:0006631(fatty acid metabolic process)|GO:0006635(fatty acid beta-oxidation)|GO:0008152(metabolic process)|GO:0016402(pristanoyl-CoA oxidas…	ENSMUST00000068947	TC1581230	Fatty acid degradation // alpha-Linolenic acid metabolism // Biosynthesis of unsaturated fatty acids // Metabolic pathways // Fatty acid metabolism // PPAR signaling pathway // cAMP signaling pathway // Peroxisome	mmu00071 // mmu00592 // mmu01040 // mmu01100 // mmu01212 // mmu03320 // mmu04024 // mmu04146
532		-0.105442247	25.08869896	0	23.3204465	0	A_55_P2079024				mm|7qA3
533	lincRNA:chr12:89092175-89105525 forward strand	0.299562492	189.2634473	2	232.9399843	2	A_30_P01031719	chr12:89092175-89105525_F			mm|12qD2
534	Mus musculus Bardet-Biedl syndrome 10 (human) (Bbs10), mRNA [NM_027914]	-0.150399689	63.54070165	1	57.25022377	1	A_55_P1973543	NM_027914	Bbs10	NM_027914	mm|10qD1	Mm.45256	71769	GO:0000166(nucleotide binding)|GO:0001103(RNA polymerase II repressing transcription factor binding)|GO:0001895(retina homeostasis)|GO:0005524(ATP binding)|GO:0005575(cellular_component)|GO:0035058(nonmotile primary cilium assembly)|GO:0042995(cell projection)|GO:0043254(regulation of protein complex assembly)|GO:0044267(cellular protein metabolic process)|GO:0045494(photoreceptor cell maintenanc…	ENSMUST00000040454	TC1587606
535	Mus musculus methionine-tRNA synthetase 2 (mitochondrial) (Mars2), mRNA [NM_175439]	3.346350017	83.64591656	1	850.7392606	2	A_51_P396385	NM_175439	Mars2	NM_175439	mm|1qC1.2	Mm.19223	212679	GO:0000166(nucleotide binding)|GO:0004812(aminoacyl-tRNA ligase activity)|GO:0004825(methionine-tRNA ligase activity)|GO:0005524(ATP binding)|GO:0005737(cytoplasm)|GO:0005739(mitochondrion)|GO:0005759(mitochondrial matrix)|GO:0006412(translation)|GO:0006418(tRNA aminoacylation for protein translation)|GO:0006431(methionyl-tRNA aminoacylation)|GO:0016874(ligase activity)	ENSMUST00000061334	TC1581586	Selenocompound metabolism // Aminoacyl-tRNA biosynthesis	mmu00450 // mmu00970
536	Mus musculus adult pancreas islet cells cDNA, RIKEN full-length enriched library, clone:C820001A05 product:unclassifiable, full insert sequence. [AK148445]	4.470753124	24.66228828	0	546.8448966	2	A_55_P2278093	AK148445	AI480461	AK148445	mm|14qA3	Mm.383959	105525
537	Mus musculus adult male tongue cDNA, RIKEN full-length enriched library, clone:2310057B04 product:unclassifiable, full insert sequence. [AK009949]	0.94501345	24.55535544	0	47.27413811	1	A_55_P2095899	AK009949	2310057B04Rik	AK009949	mm|13qA3.1		69690	GO:0003674(molecular_function)|GO:0005575(cellular_component)|GO:0008150(biological_process)		TC1646481
538	Mus musculus signal transducer and activator of transcription 3 (Stat3), transcript variant 1, mRNA [NM_213659]	0.298249569	36043.98936	2	44321.5479	2	A_51_P201480	NM_213659	Stat3	NM_213659	mm|11qD	Mm.249934	20848	GO:0000981(sequence-specific DNA binding RNA polymerase II transcription factor activity)|GO:0001103(RNA polymerase II repressing transcription factor binding)|GO:0001659(temperature homeostasis)|GO:0001754(eye photoreceptor cell differentiation)|GO:0003677(DNA binding)|GO:0003700(sequence-specific DNA binding transcription factor activity)|GO:0004871(signal transducer activity)|GO:0004879(ligand…	ENSMUST00000092671	TC1572239	Chemokine signaling pathway // HIF-1 signaling pathway // FoxO signaling pathway // Signaling pathways regulating pluripotency of stem cells // Jak-STAT signaling pathway // Prolactin signaling pathway // Adipocytokine signaling pathway // Toxoplasmosis // Hepatitis C // Hepatitis B // Measles // Epstein-Barr virus infection // Pathways in cancer // Viral carcinogenesis // Proteoglycans in cancer…	mmu04062 // mmu04066 // mmu04068 // mmu04550 // mmu04630 // mmu04917 // mmu04920 // mmu05145 // mmu05160 // mmu05161 // mmu05162 // mmu05169 // mmu05200 // mmu05203 // mmu05205 // mmu05206 // mmu05212 // mmu05221 // mmu05321
539	Mus musculus adult male aorta and vein cDNA, RIKEN full-length enriched library, clone:A530043H16 product:hypothetical protein, full insert sequence. [AK040906]	-0.09375513	24.33810141	0	22.80675987	0	A_66_P105497	AK040906	Gm5429	AK040906	mm|11qA1		432534			TC1595655
540	Mus musculus enoyl Coenzyme A hydratase domain containing 2 (Echdc2), transcript variant 1, mRNA [NM_026728]	0.225788035	810.6573682	2	947.9955649	2	A_55_P2142439	NM_026728	Echdc2	NM_026728	mm|4qC7	Mm.270783	52430	GO:0003824(catalytic activity)|GO:0005575(cellular_component)|GO:0005739(mitochondrion)|GO:0006629(lipid metabolic process)|GO:0006631(fatty acid metabolic process)|GO:0008152(metabolic process)|GO:0016829(lyase activity)	ENSMUST00000127392	NP744373
541	lincRNA:chr2:77152807-77155092 reverse strand	1.714236894	24.12556724	0	79.16154431	1	A_30_P01020448	chr2:77152807-77155092_R			mm|2qC3
542		-0.220709139	1040.491102	2	892.8906994	2	A_55_P2085165				mm|10qC1
544		3.215021754	23.81123145	0	221.1056504	2	A_55_P2084152	NAP061298-1			mm|7qA2
545	lincRNA:chr17:33372482-33375285 reverse strand	0.994795049	98.19742193	1	195.6875677	2	A_30_P01027826	chr17:33372482-33375285_R			mm|17qB1
546	Mus musculus HORMA domain containing 1 (Hormad1), transcript variant 3, mRNA [NM_001289537]	0.811013413	23.60456462	0	41.41287281	1	A_55_P1974869	NM_001289537	Hormad1	NM_001289537	mm|3qF2.1	Mm.179050	67981	GO:0000794(condensed nuclear chromosome)|GO:0001824(blastocyst development)|GO:0005515(protein binding)|GO:0005634(nucleus)|GO:0005694(chromosome)|GO:0005737(cytoplasm)|GO:0007126(meiosis)|GO:0007130(synaptonemal complex assembly)|GO:0007283(spermatogenesis)|GO:0030154(cell differentiation)|GO:0042138(meiotic DNA double-strand break formation)|GO:0048477(oogenesis)|GO:0051177(meiotic sister chrom…	ENSMUST00000171191	TC1587756
547	lincRNA:chr14:22267795-22319045 reverse strand	-3.24169946	354.7444585	2	37.50307216	1	A_30_P01029261	chr14:22267795-22319045_R			mm|14qA3
548	lincRNA:chr17:9898206-9919226 reverse strand	-0.772832306	338.1905442	2	197.9318823	2	A_30_P01028709	chr17:9898206-9919226_R			mm|17qA1
549	lincRNA:chr15:102920547-102933472 reverse strand	1.261974403	34.49390697	1	82.72457348	1	A_30_P01029850	chr15:102920547-102933472_R			mm|15qF3
550	lincRNA:chr13:112648658-112719303 reverse strand	1.414039711	54.95610957	1	146.4483048	2	A_30_P01019177	chr13:112648658-112719303_R			mm|13qD2.2
551	lincRNA:chr12:88251191-88252540 forward strand	-0.080711837	23.12500145	0	21.86679255	0	A_30_P01026635	chr12:88251191-88252540_F			mm|12qD2
552	Mus musculus adult male testis cDNA, RIKEN full-length enriched library, clone:4933416O17 product:unclassifiable, full insert sequence. [AK016836]	0.567327358	23.02657734	0	34.12022933	1	A_55_P2272563	AK016836	4933416O17Rik	AK016836	mm|13qC1	Mm.158159	67550			TC1600518
553	Mus musculus RAS protein-specific guanine nucleotide-releasing factor 1 (Rasgrf1), transcript variant 1, mRNA [NM_011245]	-0.078523263	22.93195292	0	21.71716764	0	A_52_P671676	NM_011245	Rasgrf1	NM_011245	mm|9qE3.1	Mm.44561	19417	GO:0005085(guanyl-nucleotide exchange factor activity)|GO:0005089(Rho guanyl-nucleotide exchange factor activity)|GO:0005515(protein binding)|GO:0005622(intracellular)|GO:0005829(cytosol)|GO:0007264(small GTPase mediated signal transduction)|GO:0008022(protein C-terminus binding)|GO:0008283(cell proliferation)|GO:0019901(protein kinase binding)|GO:0030426(growth cone)|GO:0031175(neuron projection…	ENSMUST00000034912	TC1581700	MAPK signaling pathway // Ras signaling pathway // Focal adhesion	mmu04010 // mmu04014 // mmu04510
554	Mus musculus complement component 1, q subcomponent, C chain (C1qc), mRNA [NM_007574]	0.522090194	774.4383328	2	1112.119998	2	A_51_P102789	NM_007574	C1qc	NM_007574	mm|4qD3	Mm.439732	12262	GO:0002376(immune system process)|GO:0005164(tumor necrosis factor receptor binding)|GO:0005576(extracellular region)|GO:0005581(collagen)|GO:0005615(extracellular space)|GO:0006955(immune response)|GO:0006958(complement activation, classical pathway)|GO:0016020(membrane)|GO:0030853(negative regulation of granulocyte differentiation)|GO:0045087(innate immune response)|GO:0045650(negative regulati…	ENSMUST00000046332	TC1581813	Complement and coagulation cascades // Prion diseases // Pertussis // Chagas disease (American trypanosomiasis) // Staphylococcus aureus infection // Systemic lupus erythematosus	mmu04610 // mmu05020 // mmu05133 // mmu05142 // mmu05150 // mmu05322
555	Mus musculus AT rich interactive domain 4A (RBP1-like) (Arid4a), mRNA [NM_001081195]	-0.064159257	1608.273	2	1538.31725	2	A_55_P2055419	NM_001081195	Arid4a	NM_001081195	mm|12qC3	Mm.241601	238247	GO:0006349(regulation of gene expression by genetic imprinting)|GO:0017053(transcriptional repressor complex)|GO:0034773(histone H4-K20 trimethylation)|GO:0036124(histone H3-K9 trimethylation)|GO:0045892(negative regulation of transcription, DNA-dependent)|GO:0048821(erythrocyte development)|GO:0080182(histone H3-K4 trimethylation)	ENSMUST00000125125	NP578791
556	lincRNA:chr7:134595900-134610975 reverse strand	0.470302211	61.97703343	1	85.86296023	1	A_30_P01022480	chr7:134595900-134610975_R			mm|7qF3
557		-0.075678931	22.58654836	0	21.43227334	0	A_55_P1987064				mm|6qG1
558	Mus musculus predicted gene 3448 (Gm3448), mRNA [NM_001123367]	1.133383469	454.6143002	2	997.2992979	2	A_55_P2149382	NM_001123367	Gm3448	NM_001123367	mm|17qA2	Mm.467220	100041639	GO:0003674(molecular_function)|GO:0005575(cellular_component)|GO:0008150(biological_process)	ENSMUST00000097399	TC1589362
559	lincRNA:chr3:108763862-108772151 forward strand	2.596713263	73.73308607	1	446.0165703	2	A_30_P01019077	chr3:108763862-108772151_F			mm|3qF3
560	lincRNA:chr2:60038543-60046318 forward strand	0.594455359	957.8042357	2	1446.190976	2	A_30_P01032336	chr2:60038543-60046318_F			mm|2qC1.1
561	Mus musculus SEC63-like (S. cerevisiae) (Sec63), mRNA [NM_153055]	0.269855258	1305.968503	2	1574.589061	2	A_51_P129100	NM_153055	Sec63	NM_153055	mm|10qB2	Mm.214344	140740	GO:0001889(liver development)|GO:0005622(intracellular)|GO:0005623(cell)|GO:0005783(endoplasmic reticulum)|GO:0006614(SRP-dependent cotranslational protein targeting to membrane)|GO:0006620(posttranslational protein targeting to membrane)|GO:0006807(nitrogen compound metabolic process)|GO:0006810(transport)|GO:0008565(protein transporter activity)|GO:0010259(multicellular organismal aging)|GO:001…	ENSMUST00000124613	TC1578606	Protein export // Protein processing in endoplasmic reticulum	mmu03060 // mmu04141
562		0.237831386	115598.9723	2	136316.4772	2	A_55_P1958103	NAP102224-1			mm|9qD
563	lincRNA:chr14:105508625-105513462 reverse strand	1.908834922	245.0868734	2	920.3152527	2	A_30_P01019598	chr14:105508625-105513462_R			mm|14qE2.3
564	lincRNA:chr1:40113912-40114565 reverse strand	3.660073391	22.07130483	0	279.0100751	2	A_30_P01018965	chr1:40113912-40114565_R			mm|1qB
565	Mus musculus cullin-associated and neddylation-dissociated 2 (putative) (Cand2), mRNA [NM_025958]	1.234542588	243.5694835	2	573.1353886	2	A_51_P141071	NM_025958	Cand2	NM_025958	mm|6qE3	Mm.277683	67088	GO:0005515(protein binding)|GO:0005622(intracellular)|GO:0005634(nucleus)|GO:0017025(TBP-class protein binding)	ENSMUST00000075995	TC1575919
566	Mus musculus olfactory receptor 1317 (Olfr1317), mRNA [NM_146448]	0.733808505	21.93709209	0	36.48189841	1	A_66_P117450	NM_146448	Olfr1317	NM_146448	mm|2qE3	Mm.377503	258440	GO:0004871(signal transducer activity)|GO:0004930(G-protein coupled receptor activity)|GO:0004984(olfactory receptor activity)|GO:0005886(plasma membrane)|GO:0007165(signal transduction)|GO:0007186(G-protein coupled receptor signaling pathway)|GO:0007608(sensory perception of smell)|GO:0016020(membrane)|GO:0016021(integral to membrane)|GO:0050896(response to stimulus)|GO:0050911(detection of chem…	ENSMUST00000060098	NP830864	Olfactory transduction	mmu04740
567	Mus musculus F-box and WD-40 domain protein 26 (Fbxw26), mRNA [NM_198674]	1.687884716	21.8805621	0	70.49566364	1	A_51_P261569	NM_198674	Fbxw26	NM_198674	mm|9qF2	Mm.246849	382109	GO:0003674(molecular_function)|GO:0005575(cellular_component)|GO:0008150(biological_process)	ENSMUST00000071917	TC1589645
568	lincRNA:chr3:41143423-41359623 reverse strand	1.956388949	21.82414035	0	84.69717068	1	A_30_P01023352	chr3:41143423-41359623_R			mm|3qB
569	Mus musculus selection and upkeep of intraepithelial T cells 11 (Skint11), transcript variant 2, mRNA [NM_177669]	1.646342982	169.0458002	2	529.1794935	2	A_52_P169595	NM_177669	Skint11	NM_177669	mm|4qD1	Mm.124482	230623	GO:0003674(molecular_function)|GO:0005575(cellular_component)|GO:0008150(biological_process)|GO:0016020(membrane)|GO:0016021(integral to membrane)	ENSMUST00000164297	TC1593588
570		0.870677863	160.1712835	2	292.876691	2	A_55_P1971398	NAP059536-1			mm|12qE
571	Mus musculus dual oxidase 1 (Duox1), mRNA [NM_001099297]	1.74486206	189.5486953	2	635.2967271	2	A_51_P475138	NM_001099297	Duox1	NM_001099297	mm|2qE5	Mm.108582	99439	GO:0005515(protein binding)|GO:0005886(plasma membrane)|GO:0016020(membrane)|GO:0016021(integral to membrane)|GO:0016491(oxidoreductase activity)|GO:0019221(cytokine-mediated signaling pathway)|GO:0042335(cuticle development)|GO:0046872(metal ion binding)|GO:0051591(response to cAMP)|GO:0055114(oxidation-reduction process)|GO:0072593(reactive oxygen species metabolic process)	ENSMUST00000099461	TC1601504
572	Mus musculus lin-52 homolog (C. elegans) (Lin52), mRNA [NM_173756]	0.141546442	2998.946648	2	3308.098744	2	A_66_P108178	NM_173756	Lin52	NM_173756	mm|12qD1	Mm.311904	217708	GO:0003674(molecular_function)|GO:0005575(cellular_component)|GO:0006351(transcription, DNA-dependent)|GO:0007049(cell cycle)|GO:0008150(biological_process)|GO:0070176(DRM complex)	ENSMUST00000137170	TC1579524
573	Mus musculus G protein-coupled receptor 125 (Gpr125), mRNA [NM_133911]	1.041968508	456.7465701	2	940.4572749	2	A_51_P462102	NM_133911	Gpr125	NM_133911	mm|5qB3	Mm.272974	70693	GO:0004871(signal transducer activity)|GO:0004888(transmembrane signaling receptor activity)|GO:0004930(G-protein coupled receptor activity)|GO:0005886(plasma membrane)|GO:0007165(signal transduction)|GO:0007166(cell surface receptor signaling pathway)|GO:0007186(G-protein coupled receptor signaling pathway)|GO:0007218(neuropeptide signaling pathway)|GO:0009897(external side of plasma membrane)|G…	ENSMUST00000030971	TC1597083
574	Mus musculus carboxylesterase 1B (Ces1b), mRNA [NM_001081372]	-0.458026965	28.20903138	1	20.53564361	0	A_52_P282905	NM_001081372	Ces1b	NM_001081372	mm|8qC5	Mm.482549	382044	GO:0005575(cellular_component)|GO:0008150(biological_process)|GO:0016787(hydrolase activity)|GO:0052689(carboxylic ester hydrolase activity)	ENSMUST00000109582
575	Mus musculus host cell factor C2 (Hcfc2), mRNA [NM_001081218]	-0.083533686	236.5767381	2	223.2676979	2	A_52_P581326	NM_001081218	Hcfc2	NM_001081218	mm|10qC1	Mm.127405	67933	GO:0000122(negative regulation of transcription from RNA polymerase II promoter)|GO:0003674(molecular_function)|GO:0005634(nucleus)|GO:0005737(cytoplasm)|GO:0005886(plasma membrane)	ENSMUST00000020478	TC1581433	Herpes simplex infection	mmu05168
576	Mus musculus G protein-coupled receptor 20 (Gpr20), mRNA [NM_173365]	1.292086146	41.75412527	1	102.2482955	1	A_55_P2081020	NM_173365	Gpr20	NM_173365	mm|15qD3	Mm.122997	239530	GO:0004871(signal transducer activity)|GO:0004930(G-protein coupled receptor activity)|GO:0005886(plasma membrane)|GO:0005887(integral to plasma membrane)|GO:0007165(signal transduction)|GO:0007186(G-protein coupled receptor signaling pathway)|GO:0016020(membrane)|GO:0016021(integral to membrane)|GO:0043235(receptor complex)	ENSMUST00000064166	TC1589451
577	Mus musculus HepA-related protein Harp mRNA, complete cds. [AF088884]	-1.527310236	478.887233	2	166.1372683	2	A_51_P137168	AF088884	Smarcal1	AF088884	mm|1qC3	Mm.274232	54380	GO:0000166(nucleotide binding)|GO:0000733(DNA strand renaturation)|GO:0003676(nucleic acid binding)|GO:0003677(DNA binding)|GO:0004386(helicase activity)|GO:0005524(ATP binding)|GO:0005634(nucleus)|GO:0005662(DNA replication factor A complex)|GO:0006200(ATP catabolic process)|GO:0006259(DNA metabolic process)|GO:0006357(regulation of transcription from RNA polymerase II promoter)|GO:0006974(respo…
578	lincRNA:chr2:176610409-176612864 forward strand	0.101846761	575.8409409	2	617.9615713	2	A_30_P01018931	chr2:176610409-176612864_F			mm|2qH4
579	Mus musculus solute carrier family 25 (mitochondrial carrier, adenine nucleotide translocator), member 4 (Slc25a4), mRNA [NM_007450]	-0.698567031	34215.45722	2	21083.015	2	A_51_P108334	NM_007450	Slc25a4	NM_007450	mm|8qB1.1	Mm.16228	11739	GO:0005215(transporter activity)|GO:0005471(ATP:ADP antiporter activity)|GO:0005515(protein binding)|GO:0005634(nucleus)|GO:0005739(mitochondrion)|GO:0005741(mitochondrial outer membrane)|GO:0005743(mitochondrial inner membrane)|GO:0006810(transport)|GO:0008637(apoptotic mitochondrial changes)|GO:0015860(purine nucleoside transport)|GO:0015866(ADP transport)|GO:0015867(ATP transport)|GO:0016020(m…	ENSMUST00000034049	TC1654736	Calcium signaling pathway // cGMP-PKG signaling pathway // Parkinson's disease // Huntington's disease // HTLV-I infection	mmu04020 // mmu04022 // mmu05012 // mmu05016 // mmu05166
581		1.158163162	101.8824481	1	227.3742208	2	A_55_P2066737				mm|XqA3.3
583	Mus musculus kinesin family member 2C (Kif2c), transcript variant 2, mRNA [NM_001290662]	-0.878658064	283.0217273	2	153.9278999	2	A_66_P125209	NM_001290662	Kif2c	NM_001290662	mm|4qD1	Mm.247651	73804	GO:0000166(nucleotide binding)|GO:0000775(chromosome, centromeric region)|GO:0000776(kinetochore)|GO:0003777(microtubule motor activity)|GO:0005524(ATP binding)|GO:0005634(nucleus)|GO:0005694(chromosome)|GO:0005737(cytoplasm)|GO:0005856(cytoskeleton)|GO:0005871(kinesin complex)|GO:0005874(microtubule)|GO:0007018(microtubule-based movement)|GO:0007019(microtubule depolymerization)|GO:0007049(cell …	ENSMUST00000065896	TC1676226
584	Mus musculus inositol 1,4,5-triphosphate receptor 3 (Itpr3), mRNA [NM_080553]	1.911082313	1574.90926	2	5923.094161	2	A_51_P104897	NM_080553	Itpr3	NM_080553	mm|17qA3.3	Mm.458106	16440	GO:0000822(inositol hexakisphosphate binding)|GO:0005216(ion channel activity)|GO:0005218(intracellular ligand-gated calcium channel activity)|GO:0005220(inositol 1,4,5-trisphosphate-sensitive calcium-release channel activity)|GO:0005262(calcium channel activity)|GO:0005509(calcium ion binding)|GO:0005515(protein binding)|GO:0005634(nucleus)|GO:0005635(nuclear envelope)|GO:0005640(nuclear outer m…	ENSMUST00000049308	TC1575369	Calcium signaling pathway // cGMP-PKG signaling pathway // Phosphatidylinositol signaling system // Oocyte meiosis // Vascular smooth muscle contraction // Gap junction // Platelet activation // Circadian entrainment // Long-term potentiation // Retrograde endocannabinoid signaling // Glutamatergic synapse // Cholinergic synapse // Serotonergic synapse // Dopaminergic synapse // Long-term depress…	mmu04020 // mmu04022 // mmu04070 // mmu04114 // mmu04270 // mmu04540 // mmu04611 // mmu04713 // mmu04720 // mmu04723 // mmu04724 // mmu04725 // mmu04726 // mmu04728 // mmu04730 // mmu04742 // mmu04750 // mmu04911 // mmu04912 // mmu04915 // mmu04918 // mmu04921 // mmu04970 // mmu04971 // mmu04972 // mmu05010 // mmu05205
585	solute carrier family 51, alpha subunit [Source:MGI Symbol;Acc:MGI:2146634] [ENSMUST00000042042]	-1.93851207	386.6598745	2	100.8739032	1	A_51_P253207	ENSMUST00000042042	Slc51a	AK147155	mm|16qB3	Mm.476915	106407	GO:0005215(transporter activity)|GO:0005515(protein binding)|GO:0005783(endoplasmic reticulum)|GO:0005789(endoplasmic reticulum membrane)|GO:0005886(plasma membrane)|GO:0006810(transport)|GO:0015721(bile acid and bile salt transport)|GO:0016020(membrane)|GO:0016021(integral to membrane)|GO:0042803(protein homodimerization activity)|GO:0043234(protein complex)|GO:0046982(protein heterodimerization…	ENSMUST00000042042	TC1744790	Bile secretion	mmu04976
586	lincRNA:chr5:112539219-112540601 reverse strand	-1.036032404	128.5876647	2	62.70793204	1	A_30_P01023061	chr5:112539219-112540601_R			mm|5qF
587	Mus musculus dynactin 1 (Dctn1), transcript variant 1, mRNA [NM_007835]	-0.093854879	1135.744146	2	1064.210093	2	A_55_P1975385	NM_007835	Dctn1	NM_007835	mm|6qC3	Mm.6919	13191	GO:0000776(kinetochore)|GO:0000922(spindle pole)|GO:0003774(motor activity)|GO:0005515(protein binding)|GO:0005623(cell)|GO:0005737(cytoplasm)|GO:0005813(centrosome)|GO:0005856(cytoskeleton)|GO:0005868(cytoplasmic dynein complex)|GO:0005874(microtubule)|GO:0006810(transport)|GO:0030286(dynein complex)|GO:0031252(cell leading edge)|GO:0032402(melanosome transport)|GO:0043234(protein complex)	ENSMUST00000077407	TC1572689	Vasopressin-regulated water reabsorption // Huntington's disease	mmu04962 // mmu05016
588	lincRNA:chr2:157361470-157379813 forward strand	-3.331161266	526.7666898	2	52.34061763	1	A_30_P01021748	chr2:157361470-157379813_F			mm|2qH1
589	lincRNA:chr3:146629425-146649125 forward strand	-0.11497999	378.8632383	2	349.8404647	2	A_30_P01028040	chr3:146629425-146649125_F			mm|3qH2
590	lincRNA:chr13:112337405-112356455 reverse strand	-2.619891261	244.3361351	2	39.74860073	1	A_30_P01019706	chr13:112337405-112356455_R			mm|13qD2.2
591	UI-M-CC1-bae-a-04-0-UI.r1 NIH_BMAP_Ret1_N Mus musculus cDNA clone UI-M-CC1-bae-a-04-0-UI 5', mRNA sequence [BM937886]	-1.8265594	71.97331658	1	20.2918829	0	A_55_P2378129	BM937886	D11Ertd80e	BM937886	mm|11qB5	Mm.441312	52473			TC1653707
592	Mus musculus trafficking protein, kinesin binding 1 (Trak1), mRNA [NM_175114]	-0.073499094	1156.187827	2	1098.760304	2	A_66_P104814	NM_175114	Trak1	NM_175114	mm|9qF4	Mm.491112	67095	GO:0005634(nucleus)|GO:0005737(cytoplasm)|GO:0005739(mitochondrion)|GO:0005768(endosome)|GO:0005769(early endosome)|GO:0008333(endosome to lysosome transport)|GO:0050811(GABA receptor binding)	ENSMUST00000045903	NP738162
593	Mus musculus predicted gene 13084 (Gm13084), mRNA [NM_001005371]	-0.066187623	21.26298649	0	20.30952674	0	A_65_P14622	NM_001005371	Gm13084	NM_001005371	mm|4qE1	Mm.332024	381569	GO:0003674(molecular_function)|GO:0005575(cellular_component)|GO:0008150(biological_process)	ENSMUST00000075045	TC1580133
594	Mus musculus NOL1/NOP2/Sun domain family member 3 (Nsun3), mRNA [NM_178925]	-0.325980245	171.4398272	2	136.7671788	2	A_52_P61520	NM_178925	Nsun3	NM_178925	mm|16qC1.3	Mm.26321	106338	GO:0003674(molecular_function)|GO:0003723(RNA binding)|GO:0005575(cellular_component)|GO:0008150(biological_process)|GO:0008168(methyltransferase activity)|GO:0016740(transferase activity)|GO:0032259(methylation)	ENSMUST00000063089	TC1599426
596	Mus musculus adult retina cDNA, RIKEN full-length enriched library, clone:A930030A18 product:membrane bound C2 domain containing protein, full insert sequence. [AK044656]	-2.375130755	537.3824646	2	103.5852432	2	A_55_P2037162	AK044656	Esyt1	AK044656	mm|10qD3	Mm.66056	23943	GO:0016020(membrane)|GO:0016021(integral to membrane)
597	lincRNA:chr8:122928924-122929556 reverse strand	-0.410767195	2222.766624	2	1672.016736	2	A_30_P01024721	chr8:122928924-122929556_R			mm|8qE1
599	Mus musculus zinc finger, FYVE domain containing 21 (Zfyve21), mRNA [NM_026752]	1.083157133	842.8410364	2	1785.699839	2	A_51_P396917	NM_026752	Zfyve21	NM_026752	mm|12qF1	Mm.390497	68520	GO:0003674(molecular_function)|GO:0005575(cellular_component)|GO:0005768(endosome)|GO:0008150(biological_process)|GO:0030054(cell junction)|GO:0031410(cytoplasmic vesicle)|GO:0046872(metal ion binding)	ENSMUST00000021714	TC1613944
600	Mus musculus phosphatidylinositol-4-phosphate 5-kinase, type 1 beta (Pip5k1b), mRNA [NM_008846]	-0.06582137	21.38968643	0	20.4357326	0	A_55_P1956832	NM_008846	Pip5k1b	NM_008846	mm|19qB	Mm.217214	18719	GO:0000166(nucleotide binding)|GO:0001931(uropod)|GO:0005515(protein binding)|GO:0005524(ATP binding)|GO:0016020(membrane)|GO:0016301(kinase activity)|GO:0016307(phosphatidylinositol phosphate kinase activity)|GO:0016308(1-phosphatidylinositol-4-phosphate 5-kinase activity)|GO:0016310(phosphorylation)|GO:0016740(transferase activity)|GO:0046488(phosphatidylinositol metabolic process)|GO:0046854(p…	ENSMUST00000025800		Inositol phosphate metabolism // Metabolic pathways // Phosphatidylinositol signaling system // Endocytosis // Fc gamma R-mediated phagocytosis // Regulation of actin cytoskeleton // Choline metabolism in cancer	mmu00562 // mmu01100 // mmu04070 // mmu04144 // mmu04666 // mmu04810 // mmu05231
601	Mus musculus LSM14 homolog A (SCD6, S. cerevisiae) (Lsm14a), mRNA [NM_025948]	-0.057572297	628456.9229	2	603871.4904	2	A_55_P1994388	NM_025948	Lsm14a	NM_025948	mm|7qB1	Mm.276503	67070	GO:0000932(cytoplasmic mRNA processing body)|GO:0003690(double-stranded DNA binding)|GO:0003725(double-stranded RNA binding)|GO:0003727(single-stranded RNA binding)|GO:0005622(intracellular)|GO:0005737(cytoplasm)|GO:0006417(regulation of translation)|GO:0007275(multicellular organismal development)|GO:0010494(cytoplasmic stress granule)|GO:0030529(ribonucleoprotein complex)|GO:0033962(cytoplasmic…	ENSMUST00000085585	TC1615367
602	Mus musculus NADH dehydrogenase (ubiquinone) 1 alpha subcomplex assembly factor 7 (Ndufaf7), mRNA [NM_028611]	-0.896682438	5398.036632	2	2899.395878	2	A_52_P180826	NM_028611	Ndufaf7	NM_028611	mm|17qE3	Mm.104959	73694	GO:0005615(extracellular space)|GO:0005739(mitochondrion)|GO:0019899(enzyme binding)|GO:0032981(mitochondrial respiratory chain complex I assembly)	ENSMUST00000024887	TC1703670
603	lincRNA:chr6:50339188-50409363 reverse strand	-0.009419552	4873.517935	2	4841.801725	2	A_30_P01029756	chr6:50339188-50409363_R			mm|6qB2.3
604	Mus musculus MRG/MORF4L binding protein (Mrgbp), mRNA [NM_028479]	0.446596636	980.9167988	2	1336.814525	2	A_55_P2171993	NM_028479	Mrgbp	NM_028479	mm|2qH4	Mm.426558	73247	GO:0003674(molecular_function)|GO:0005634(nucleus)|GO:0006351(transcription, DNA-dependent)|GO:0006355(regulation of transcription, DNA-dependent)|GO:0008150(biological_process)|GO:0016568(chromatin modification)|GO:0040008(regulation of growth)|GO:0043189(H4/H2A histone acetyltransferase complex)	ENSMUST00000169630	NP1220119
605	Mus musculus neuregulin 3, opposite strand (Nrg3os), long non-coding RNA [NR_045713]	0.436726875	2502.248027	2	3386.867798	2	A_55_P2424060	NR_045713	Nrg3os	NR_045713	mm|14qB	Mm.372967	75170			NP742038
606	lincRNA:chr8:49853937-49874087 forward strand	-2.033965549	84.47387209	1	20.6270804	0	A_30_P01021083	chr8:49853937-49874087_F			mm|8qB1.2
607	lincRNA:chr11:33414450-33450750 forward strand	-0.895565357	158.6507544	2	85.28057225	1	A_30_P01030360	chr11:33414450-33450750_F			mm|11qA4
608	Mus musculus zinc finger protein 783 (Zfp783), long non-coding RNA [NR_027963]	0.524995127	291.0255607	2	418.7650374	2	A_55_P2139889	NR_027963	Zfp783	NR_027963	mm|6qB2.3	Mm.482185	232785	GO:0003674(molecular_function)|GO:0005575(cellular_component)|GO:0008150(biological_process)	ENSMUST00000154259	TC1682017
609		0.202528712	4187.073598	2	4818.122214	2	A_66_P135804				mm|8qA3
610		-0.066418235	21.76586747	0	20.78653493	0	A_55_P2002743	NAP093099-001			mm|12qF2
611	Mus musculus ubiquinol-cytochrome c reductase core protein 1 (Uqcrc1), mRNA [NM_025407]	0.628233901	8353.900537	2	12912.38744	2	A_51_P109835	NM_025407	Uqcrc1	NM_025407	mm|9qF2	Mm.335460	22273	GO:0003824(catalytic activity)|GO:0005515(protein binding)|GO:0005739(mitochondrion)|GO:0005743(mitochondrial inner membrane)|GO:0005750(mitochondrial respiratory chain complex III)|GO:0006122(mitochondrial electron transport, ubiquinol to cytochrome c)|GO:0006810(transport)|GO:0016020(membrane)|GO:0032403(protein complex binding)|GO:0046872(metal ion binding)|GO:0055114(oxidation-reduction proce…	ENSMUST00000026743	TC1614254	Oxidative phosphorylation // Metabolic pathways // Cardiac muscle contraction // Non-alcoholic fatty liver disease (NAFLD) // Alzheimer's disease // Parkinson's disease // Huntington's disease	mmu00190 // mmu01100 // mmu04260 // mmu04932 // mmu05010 // mmu05012 // mmu05016
612	lincRNA:chr11:70196232-70203307 forward strand	0.293862371	244.0494797	2	299.1846271	2	A_30_P01025358	chr11:70196232-70203307_F			mm|11qB3
613	Mus musculus small nuclear ribonucleoprotein 48 (U11/U12) (Snrnp48), mRNA [NM_026382]	0.780117055	519.8114	2	892.6566269	2	A_51_P249867	NM_026382	Snrnp48	NM_026382	mm|13qA3.3	Mm.250783	67797	GO:0003674(molecular_function)|GO:0005634(nucleus)|GO:0005681(spliceosomal complex)|GO:0005689(U12-type spliceosomal complex)|GO:0006397(mRNA processing)|GO:0008150(biological_process)|GO:0008380(RNA splicing)|GO:0046872(metal ion binding)	ENSMUST00000091641	TC1668855
615	Mus musculus 10 days neonate medulla oblongata cDNA, RIKEN full-length enriched library, clone:B830018G21 product:unclassifiable, full insert sequence. [AK046830]	-2.607953389	128.1718628	2	21.02424936	0	A_55_P2067321	AK046830	Prune2	AK046830	mm|19qB		353211	GO:0003674(molecular_function)|GO:0005737(cytoplasm)|GO:0006915(apoptotic process)|GO:0016462(pyrophosphatase activity)		TC1609488
616	lincRNA:chr4:135896689-135918414 forward strand	-0.103065919	197.6392399	2	184.0124645	2	A_30_P01023722	chr4:135896689-135918414_F			mm|4qD3
617	Mus musculus zinc finger and BTB domain containing 5 (Zbtb5), transcript variant 1, mRNA [NM_001163284]	1.614487208	72.0199522	1	220.5270694	2	A_55_P2178803	NM_001163284	Zbtb5	NM_001163284	mm|4qB1	Mm.44222	230119	GO:0003676(nucleic acid binding)|GO:0003677(DNA binding)|GO:0005634(nucleus)|GO:0006351(transcription, DNA-dependent)|GO:0006355(regulation of transcription, DNA-dependent)|GO:0008150(biological_process)|GO:0046872(metal ion binding)	ENSMUST00000107817	TC1584545
618	Mus musculus cDNA sequence AY074887 (AY074887), mRNA [NM_145229]	0.026620456	272.9179916	2	278.0005931	2	A_52_P683336	NM_145229	AY074887	NM_145229	mm|9qB	Mm.473773	246735	GO:0003674(molecular_function)|GO:0005615(extracellular space)|GO:0005737(cytoplasm)|GO:0007050(cell cycle arrest)|GO:0008285(negative regulation of cell proliferation)|GO:0097190(apoptotic signaling pathway)	ENSMUST00000054018	TC1592258
619	Mus musculus sema domain, immunoglobulin domain (Ig), short basic domain, secreted, (semaphorin) 3C (Sema3c), mRNA [NM_013657]	1.185805615	610.9829617	2	1389.927535	2	A_55_P2143025	NM_013657	Sema3c	NM_013657	mm|5qA3	Mm.5071	20348	GO:0001755(neural crest cell migration)|GO:0001974(blood vessel remodeling)|GO:0004872(receptor activity)|GO:0005576(extracellular region)|GO:0005615(extracellular space)|GO:0007275(multicellular organismal development)|GO:0007399(nervous system development)|GO:0007411(axon guidance)|GO:0007507(heart development)|GO:0009791(post-embryonic development)|GO:0016020(membrane)|GO:0030154(cell differen…	ENSMUST00000115271	TC1577356	Axon guidance	mmu04360
620	Mus musculus stathmin domain containing 1 (Stmnd1), mRNA [NM_001005422]	-0.066328423	22.28891609	0	21.28737468	0	A_55_P2015832	NM_001005422	Stmnd1	NM_001005422	mm|13qA5	Mm.188108	380842	GO:0003674(molecular_function)|GO:0005575(cellular_component)|GO:0008150(biological_process)|GO:0031110(regulation of microtubule polymerization or depolymerization)	ENSMUST00000076622	TC1587870
621	Mus musculus cDNA, clone:Y1G0118H07, strand:plus, reference:ENSEMBL:Mouse-Transcript-ENST:ENSMUST00000061100, based on BLAT search. [AK195427]	1.272793258	590.4850463	2	1426.782759	2	A_55_P2092310	AK195427	Phgdh	AK195427	mm|3qF2.2	Mm.371997	236539	GO:0004617(phosphoglycerate dehydrogenase activity)|GO:0006541(glutamine metabolic process)|GO:0006544(glycine metabolic process)|GO:0006563(L-serine metabolic process)|GO:0006564(L-serine biosynthetic process)|GO:0006566(threonine metabolic process)|GO:0008152(metabolic process)|GO:0008652(cellular amino acid biosynthetic process)|GO:0009448(gamma-aminobutyric acid metabolic process)|GO:0010468(…			Glycine, serine and threonine metabolism // Metabolic pathways // Carbon metabolism // Biosynthesis of amino acids	mmu00260 // mmu01100 // mmu01200 // mmu01230
622	lincRNA:chr5:149765314-149771786 reverse strand	-0.368640294	4566.567197	2	3536.861606	2	A_30_P01022686	chr5:149765314-149771786_R			mm|5qG3
623	Mus musculus 12 days embryo eyeball cDNA, RIKEN full-length enriched library, clone:D230044B12 product:unclassifiable, full insert sequence. [AK052079]	2.602702254	61.85799785	1	375.739893	2	A_55_P2224830	AK052079	D230044B12Rik	AK052079	mm|15qE1		399635
624	DS177A_G09 Eppig [DV659360]	1.751057285	63.89387881	1	215.0700919	2	A_55_P2031596	DV659360		DV659360	mm|4qA4	Mm.422558
625	lincRNA:chr18:77968421-77972209 reverse strand	-0.213281042	150.100024	2	129.4722724	2	A_30_P01018995	chr18:77968421-77972209_R			mm|18qE3
626	Mus musculus ADP-ribosylation factor-like 15 (Arl15), mRNA [NM_172595]	0.813893317	838.4383651	2	1473.931987	2	A_51_P111462	NM_172595	Arl15	NM_172595	mm|13qD2.2	Mm.79837	218639	GO:0000166(nucleotide binding)|GO:0005525(GTP binding)|GO:0005622(intracellular)|GO:0007264(small GTPase mediated signal transduction)|GO:0008150(biological_process)|GO:0070062(extracellular vesicular exosome)	ENSMUST00000091201
627	Mus musculus G protein-coupled receptor 35 (Gpr35), transcript variant 1, mRNA [NM_022320]	0.651950114	183.4960236	2	288.3255954	2	A_55_P2039681	NM_022320	Gpr35	NM_022320	mm|1qD	Mm.152780	64095	GO:0004871(signal transducer activity)|GO:0004930(G-protein coupled receptor activity)|GO:0005886(plasma membrane)|GO:0005887(integral to plasma membrane)|GO:0007165(signal transduction)|GO:0007186(G-protein coupled receptor signaling pathway)|GO:0016020(membrane)|GO:0016021(integral to membrane)	ENSMUST00000064480	TC1693725	Neuroactive ligand-receptor interaction	mmu04080
628	Mus musculus structural maintenance of chromosomes 5 (Smc5), transcript variant 1, mRNA [NM_001252684]	0.624457354	408.0652794	2	629.0860267	2	A_55_P2062632	NM_001252684	Smc5	NM_001252684	mm|19qB	Mm.23267	226026	GO:0000166(nucleotide binding)|GO:0000722(telomere maintenance via recombination)|GO:0000724(double-strand break repair via homologous recombination)|GO:0000781(chromosome, telomeric region)|GO:0003674(molecular_function)|GO:0005524(ATP binding)|GO:0005634(nucleus)|GO:0005694(chromosome)|GO:0006281(DNA repair)|GO:0006310(DNA recombination)|GO:0006974(response to DNA damage stimulus)|GO:0007049(ce…	ENSMUST00000087556	TC1582641
630	Mus musculus PTK2 protein tyrosine kinase 2 beta (Ptk2b), transcript variant 2, mRNA [NM_001162365]	-1.153950293	6062.604012	2	2724.492087	2	A_55_P1968774	NM_001162365	Ptk2b	NM_001162365	mm|14qD1	Mm.21613	19229	GO:0000165(MAPK cascade)|GO:0000166(nucleotide binding)|GO:0001525(angiogenesis)|GO:0001556(oocyte maturation)|GO:0001954(positive regulation of cell-matrix adhesion)|GO:0002040(sprouting angiogenesis)|GO:0002315(marginal zone B cell differentiation)|GO:0002376(immune system process)|GO:0004672(protein kinase activity)|GO:0004683(calmodulin-dependent protein kinase activity)|GO:0004713(protein ty…	ENSMUST00000022622	TC1576336	Calcium signaling pathway // Chemokine signaling pathway // Natural killer cell mediated cytotoxicity // Leukocyte transendothelial migration // GnRH signaling pathway // Hepatitis B	mmu04020 // mmu04062 // mmu04650 // mmu04670 // mmu04912 // mmu05161
631	Mus musculus mitofusin 2 (Mfn2), transcript variant 1, mRNA [NM_001285920]	0.786716379	606.0490903	2	1045.521654	2	A_55_P1984481	NM_001285920	Mfn2	NM_001285920	mm|4qE2	Mm.154312	170731	GO:0000166(nucleotide binding)|GO:0001825(blastocyst formation)|GO:0003924(GTPase activity)|GO:0005515(protein binding)|GO:0005525(GTP binding)|GO:0005739(mitochondrion)|GO:0005741(mitochondrial outer membrane)|GO:0005829(cytosol)|GO:0006184(GTP catabolic process)|GO:0006626(protein targeting to mitochondrion)|GO:0007006(mitochondrial membrane organization)|GO:0007275(multicellular organismal dev…	ENSMUST00000030884	TC1652144
632	Mus musculus A kinase (PRKA) anchor protein 2 (Akap2), transcript variant 2, mRNA [NM_001035532]	0.718262035	291.477411	2	479.5383236	2	A_55_P2444515	NM_001035532	Akap2	NM_001035532	mm|4qB3	Mm.467752	11641	GO:0007015(actin filament organization)|GO:0007178(transmembrane receptor protein serine/threonine kinase signaling pathway)|GO:0008104(protein localization)|GO:0019904(protein domain specific binding)|GO:0043234(protein complex)|GO:0051018(protein kinase A binding)|GO:0051291(protein heterooligomerization)	ENSMUST00000098066	TC1597395
633	Mus musculus RIKEN cDNA 2410006H16 gene (2410006H16Rik), long non-coding RNA [NR_030738]	-0.475293113	6109.189839	2	4394.466287	2	A_66_P111430	NR_030738	2410006H16Rik	NR_030738	mm|11qB2	Mm.270874	69221	GO:0003674(molecular_function)|GO:0005575(cellular_component)|GO:0008150(biological_process)		TC1656782
635	Mus musculus zinc finger protein 174 (Zfp174), mRNA [NM_001081217]	0.483885986	56.1596724	1	78.53961388	1	A_52_P373666	NM_001081217	Zfp174	NM_001081217	mm|16qA1	Mm.244261	385674	GO:0000122(negative regulation of transcription from RNA polymerase II promoter)|GO:0000981(sequence-specific DNA binding RNA polymerase II transcription factor activity)|GO:0003700(sequence-specific DNA binding transcription factor activity)|GO:0005634(nucleus)|GO:0005737(cytoplasm)|GO:0006357(regulation of transcription from RNA polymerase II promoter)|GO:0006366(transcription from RNA polymera…	ENSMUST00000041778	TC1598461
636	lincRNA:chr6:95418306-95424131 reverse strand	-0.153359233	9106.452062	2	8188.106383	2	A_30_P01026733	chr6:95418306-95424131_R			mm|6qD2
637	Mus musculus MOB kinase activator 3B (Mob3b), mRNA [NM_178061]	-1.903941863	6500.743964	2	1737.078523	2	A_52_P258338	NM_178061	Mob3b	NM_178061	mm|4qA5	Mm.32968	214944	GO:0003674(molecular_function)|GO:0005575(cellular_component)|GO:0008150(biological_process)|GO:0046872(metal ion binding)	ENSMUST00000102975	TC1586195
638		0.460743556	23.28113553	0	32.0406848	1	A_55_P2040810
639	Mus musculus proteasome (prosome, macropain) 26S subunit, non-ATPase, 7 (Psmd7), mRNA [NM_010817]	0.920205248	29396.73506	2	55629.92575	2	A_51_P487933	NM_010817	Psmd7	NM_010817	mm|8qD3	Mm.18347	17463	GO:0000502(proteasome complex)|GO:0005634(nucleus)|GO:0005838(proteasome regulatory particle)|GO:0070062(extracellular vesicular exosome)	ENSMUST00000044106	TC1578089	Proteasome // Epstein-Barr virus infection	mmu03050 // mmu05169
640	Mus musculus ring finger protein 148 (Rnf148), mRNA [NM_027754]	0.976917357	23.36658005	0	45.99139481	1	A_51_P134923	NM_027754	Rnf148	NM_027754	mm|6qA3.1	Mm.443309	71300	GO:0003674(molecular_function)|GO:0005575(cellular_component)|GO:0008150(biological_process)|GO:0008270(zinc ion binding)|GO:0016020(membrane)|GO:0016021(integral to membrane)|GO:0046872(metal ion binding)	ENSMUST00000104979	TC1590595
641	Mus musculus histone cell cycle regulation defective homolog A (S. cerevisiae) (Hira), mRNA [NM_010435]	0.707417037	168.0423982	2	274.3927413	2	A_52_P98232	NM_010435	Hira	NM_010435	mm|16qA3	Mm.15694	15260	GO:0000790(nuclear chromatin)|GO:0001649(osteoblast differentiation)|GO:0003682(chromatin binding)|GO:0005515(protein binding)|GO:0005634(nucleus)|GO:0006336(DNA replication-independent nucleosome assembly)|GO:0006351(transcription, DNA-dependent)|GO:0006355(regulation of transcription, DNA-dependent)|GO:0007369(gastrulation)|GO:0016568(chromatin modification)|GO:0042692(muscle cell differentiati…	ENSMUST00000004222	TC1578857
642		0.755432528	229.9442604	2	388.1775587	2	A_55_P1971679				mm|XqB
643	Mus musculus RIKEN cDNA 4632428C04 gene (4632428C04Rik), long non-coding RNA [NR_033631]	2.068339437	23.46644393	0	98.41912372	1	A_66_P108298	NR_033631	4632428C04Rik	NR_033631	mm|16qB2	Mm.30797	100043102	GO:0003674(molecular_function)|GO:0005575(cellular_component)|GO:0008150(biological_process)
644	Mus musculus serine/threonine kinase 19 (Stk19), mRNA [NM_019442]	0.621761499	1048.009526	2	1612.627612	2	A_51_P440568	NM_019442	Stk19	NM_019442	mm|17qB1	Mm.440064	54402	GO:0000166(nucleotide binding)|GO:0003674(molecular_function)|GO:0004674(protein serine/threonine kinase activity)|GO:0005524(ATP binding)|GO:0005575(cellular_component)|GO:0005634(nucleus)|GO:0008150(biological_process)|GO:0016301(kinase activity)|GO:0016310(phosphorylation)|GO:0016740(transferase activity)	ENSMUST00000077477	TC1580467
645	Mus musculus capping protein (actin filament) muscle Z-line, alpha 2 (Capza2), mRNA [NM_007604]	-1.034502451	22323.11338	2	10897.79156	2	A_51_P496845	NM_007604	Capza2	NM_007604	mm|6qA2	Mm.392504	12343	GO:0003779(actin binding)|GO:0005515(protein binding)|GO:0008150(biological_process)|GO:0008290(F-actin capping protein complex)|GO:0016020(membrane)|GO:0030036(actin cytoskeleton organization)|GO:0030863(cortical cytoskeleton)|GO:0051693(actin filament capping)|GO:0070062(extracellular vesicular exosome)|GO:0071203(WASH complex)	ENSMUST00000015877	TC1723633
646		0.435265188	3105.552566	2	4199.201959	2	A_55_P2071536				mm|11qD
647	Mus musculus arginine vasopressin-induced 1 (Avpi1), mRNA [NM_027106]	0.575631473	98892.6911	2	147382.7091	2	A_55_P2120254	NM_027106	Avpi1	NM_027106	mm|19qC3	Mm.30060	69534	GO:0000187(activation of MAPK activity)|GO:0003674(molecular_function)|GO:0005575(cellular_component)|GO:0007049(cell cycle)	ENSMUST00000018965	TC1578788
648	Mus musculus leucine rich repeat containing 10B (Lrrc10b), mRNA [NM_001111140]	-0.60785216	481.0236165	2	315.6346446	2	A_55_P2036417	NM_001111140	Lrrc10b	NM_001111140	mm|19qA	Mm.490638	278795	GO:0003674(molecular_function)|GO:0005575(cellular_component)|GO:0008150(biological_process)	ENSMUST00000171400	TC1710406
649	lincRNA:chr15:61984389-62102500 reverse strand	1.130375234	23.58006685	0	51.6204616	1	A_30_P01025334	chr15:61984389-62102500_R			mm|15qD1
651	Mus musculus hydroxy-delta-5-steroid dehydrogenase, 3 beta- and steroid delta-isomerase 3 (Hsd3b3), transcript variant 1, mRNA [NM_001161742]	-0.071014644	23.58276236	0	22.4500409	0	A_55_P1958804	NM_001161742	Hsd3b3	NM_001161742	mm|3qF2.2	Mm.158717	15494	GO:0003824(catalytic activity)|GO:0003854(3-beta-hydroxy-delta5-steroid dehydrogenase activity)|GO:0004769(steroid delta-isomerase activity)|GO:0005739(mitochondrion)|GO:0005743(mitochondrial inner membrane)|GO:0005758(mitochondrial intermembrane space)|GO:0005783(endoplasmic reticulum)|GO:0006694(steroid biosynthetic process)|GO:0008152(metabolic process)|GO:0016020(membrane)|GO:0016021(integral…	ENSMUST00000107018	TC1643582
652	Mus musculus caveolin 3 (Cav3), mRNA [NM_007617]	-1.517714477	64.23655538	1	22.43389391	0	A_51_P255304	NM_007617	Cav3	NM_007617	mm|6qE3	Mm.3924	12391	GO:0001778(plasma membrane repair)|GO:0002027(regulation of heart rate)|GO:0005246(calcium channel regulator activity)|GO:0005515(protein binding)|GO:0005737(cytoplasm)|GO:0005783(endoplasmic reticulum)|GO:0005794(Golgi apparatus)|GO:0005886(plasma membrane)|GO:0005901(caveola)|GO:0006469(negative regulation of protein kinase activity)|GO:0006641(triglyceride metabolic process)|GO:0006897(endocyt…	ENSMUST00000075477	TC1582762	Endocytosis // Focal adhesion // Bacterial invasion of epithelial cells // Proteoglycans in cancer	mmu04144 // mmu04510 // mmu05100 // mmu05205
653	Mus musculus farnesyl diphosphate farnesyl transferase 1 (Fdft1), mRNA [NM_010191]	-0.873432125	1241.999323	2	677.9412975	2	A_52_P136138	NM_010191	Fdft1	NM_010191	mm|14qD1	Mm.474432	14137	GO:0003824(catalytic activity)|GO:0004310(farnesyl-diphosphate farnesyltransferase activity)|GO:0005783(endoplasmic reticulum)|GO:0006629(lipid metabolic process)|GO:0006694(steroid biosynthetic process)|GO:0006695(cholesterol biosynthetic process)|GO:0008152(metabolic process)|GO:0008202(steroid metabolic process)|GO:0008203(cholesterol metabolic process)|GO:0008299(isoprenoid biosynthetic proce…	ENSMUST00000054963	TC1573443	Steroid biosynthesis // Metabolic pathways	mmu00100 // mmu01100
654	lincRNA:chr5:108538417-108550517 forward strand	3.414224817	23.54543654	0	251.0098873	2	A_30_P01029361	chr5:108538417-108550517_F			mm|5qF
658	Mus musculus aminoacyl tRNA synthetase complex-interacting multifunctional protein 1 (Aimp1), mRNA [NM_007926]	0.251961807	5487.066506	2	6534.137746	2	A_51_P184321	NM_007926	Aimp1	NM_007926	mm|3qG3	Mm.235137	13722	GO:0000049(tRNA binding)|GO:0001525(angiogenesis)|GO:0001937(negative regulation of endothelial cell proliferation)|GO:0003723(RNA binding)|GO:0005125(cytokine activity)|GO:0005576(extracellular region)|GO:0005615(extracellular space)|GO:0005634(nucleus)|GO:0005737(cytoplasm)|GO:0005783(endoplasmic reticulum)|GO:0005794(Golgi apparatus)|GO:0005975(carbohydrate metabolic process)|GO:0006006(glucos…	ENSMUST00000029663	TC1779690
659	lincRNA:chr2:94046243-94070067 forward strand	0.259084153	83.9445989	1	100.4580768	1	A_30_P01031250	chr2:94046243-94070067_F			mm|2qE1
660	Mus musculus copine VIII (Cpne8), transcript variant 2, mRNA [NM_001033851]	0.774792162	410.7364354	2	702.7468551	2	A_52_P383653	NM_001033851	Cpne8	NM_001033851	mm|15qE3	Mm.290991	66871	GO:0003674(molecular_function)|GO:0008150(biological_process)|GO:0070062(extracellular vesicular exosome)	ENSMUST00000154569	NP749091
661	Mus musculus adult male spinal cord cDNA, RIKEN full-length enriched library, clone:A330043C09 product:unclassifiable, full insert sequence. [AK039441]	3.947450933	26.5255265	0	409.2278201	2	A_66_P121924	AK039441	A330043C09Rik	AK039441	mm|2qC3	Mm.301664	329430	GO:0003674(molecular_function)|GO:0005575(cellular_component)|GO:0008150(biological_process)
662	Mus musculus tumor suppressing subtransferable candidate 1 (Tssc1), mRNA [NM_201357]	-0.69047743	766.0576688	2	474.6866817	2	A_52_P545831	NM_201357	Tssc1	NM_201357	mm|12qA2	Mm.273724	380752	GO:0003674(molecular_function)|GO:0005575(cellular_component)|GO:0008150(biological_process)	ENSMUST00000035657	TC1663725
663	Mus musculus RIKEN cDNA 0610010K14 gene (0610010K14Rik), transcript variant 1, mRNA [NM_001177601]	0.056787763	5598.969269	2	5823.752419	2	A_55_P2015410	NM_001177601	0610010K14Rik	NM_001177601	mm|11qB3	Mm.39265	104457	GO:0003674(molecular_function)|GO:0003677(DNA binding)|GO:0003682(chromatin binding)|GO:0005634(nucleus)|GO:0008150(biological_process)|GO:0016568(chromatin modification)|GO:0016589(NURF complex)|GO:0071339(MLL1 complex)	ENSMUST00000176116	TC1670015
664	Mus musculus CDK5 regulatory subunit associated protein 2 (Cdk5rap2), mRNA [NM_145990]	1.53264865	287.8551394	2	832.8124412	2	A_55_P2112235	NM_145990	Cdk5rap2	NM_145990	mm|4qC2	Mm.379344	214444	GO:0000132(establishment of mitotic spindle orientation)|GO:0000226(microtubule cytoskeleton organization)|GO:0000242(pericentriolar material)|GO:0000922(spindle pole)|GO:0001578(microtubule bundle formation)|GO:0005515(protein binding)|GO:0005516(calmodulin binding)|GO:0005623(cell)|GO:0005737(cytoplasm)|GO:0005794(Golgi apparatus)|GO:0005813(centrosome)|GO:0005856(cytoskeleton)|GO:0005874(micro…	ENSMUST00000138561	NP1261185
665	Mus musculus scavenger receptor class A, member 3 (Scara3), mRNA [NM_172604]	1.840327034	183.6138034	2	657.5048577	2	A_51_P115178	NM_172604	Scara3	NM_172604	mm|14qD1	Mm.344095	219151	GO:0003674(molecular_function)|GO:0005575(cellular_component)|GO:0005581(collagen)|GO:0005783(endoplasmic reticulum)|GO:0005794(Golgi apparatus)|GO:0008150(biological_process)|GO:0016020(membrane)|GO:0016021(integral to membrane)	ENSMUST00000042046	TC1577250
666	Mus musculus serine hydroxymethyltransferase 2 (mitochondrial) (Shmt2), transcript variant 1, mRNA [NM_028230]	0.696053767	2774.198232	2	4494.387906	2	A_51_P313761	NM_028230	Shmt2	NM_028230	mm|10qD3	Mm.29890	108037	GO:0003682(chromatin binding)|GO:0004372(glycine hydroxymethyltransferase activity)|GO:0005739(mitochondrion)|GO:0005743(mitochondrial inner membrane)|GO:0005758(mitochondrial intermembrane space)|GO:0005759(mitochondrial matrix)|GO:0006544(glycine metabolic process)|GO:0006545(glycine biosynthetic process)|GO:0006564(L-serine biosynthetic process)|GO:0006730(one-carbon metabolic process)|GO:0008…	ENSMUST00000026470	TC1625285	Glycine, serine and threonine metabolism // Cyanoamino acid metabolism // Glyoxylate and dicarboxylate metabolism // One carbon pool by folate // Metabolic pathways // Carbon metabolism // Biosynthesis of amino acids	mmu00260 // mmu00460 // mmu00630 // mmu00670 // mmu01100 // mmu01200 // mmu01230
667	lincRNA:chr4:147105275-147171025 forward strand	-0.090181838	1616.690795	2	1518.726348	2	A_30_P01022341	chr4:147105275-147171025_F			mm|4qE2
668	lincRNA:chr9:24292762-24307562 reverse strand	-2.46413261	142.1669883	2	25.76445348	1	A_30_P01028502	chr9:24292762-24307562_R			mm|9qA4
669	Mus musculus microtubule associated serine/threonine kinase-like (Mastl), mRNA [NM_025979]	0.002420221	843.9789976	2	845.3960192	2	A_51_P302139	NM_025979	Mastl	NM_025979	mm|2qA3	Mm.253721	67121	GO:0000086(G2/M transition of mitotic cell cycle)|GO:0000166(nucleotide binding)|GO:0004672(protein kinase activity)|GO:0004674(protein serine/threonine kinase activity)|GO:0005524(ATP binding)|GO:0005634(nucleus)|GO:0005737(cytoplasm)|GO:0005813(centrosome)|GO:0005856(cytoskeleton)|GO:0006468(protein phosphorylation)|GO:0007049(cell cycle)|GO:0007067(mitosis)|GO:0016301(kinase activity)|GO:00163…	ENSMUST00000028119	TC1580427
670	Mus musculus RNA binding motif protein, Y chromosome (Rbmy), transcript variant 1, mRNA [NM_011253]	1.634069868	114.3605518	1	354.9607126	2	A_55_P2115832	NM_011253	Rbmy	NM_011253	mm|YqA1	Mm.4711	19657	GO:0002244(hemopoietic progenitor cell differentiation)|GO:0005634(nucleus)	ENSMUST00000178531	TC1591627
671	lincRNA:chr9:100977450-100989325 forward strand	0.146676182	3130.289581	2	3465.280912	2	A_30_P01027171	chr9:100977450-100989325_F			mm|9qE4
672	lincRNA:chr6:99472981-99484210 reverse strand	-0.174322947	26.8933612	0	23.83244771	0	A_30_P01025577	chr6:99472981-99484210_R			mm|6qD3
673	Mus musculus SH3/ankyrin domain gene 3 (Shank3), mRNA [NM_021423]	2.291957881	26.87756701	0	131.6248909	2	A_51_P115626	NM_021423	Shank3	NM_021423	mm|15qE3	Mm.146855	58234	GO:0000165(MAPK cascade)|GO:0001838(embryonic epithelial tube formation)|GO:0003779(actin binding)|GO:0005515(protein binding)|GO:0005622(intracellular)|GO:0005737(cytoplasm)|GO:0005886(plasma membrane)|GO:0007416(synapse assembly)|GO:0007612(learning)|GO:0007613(memory)|GO:0008022(protein C-terminus binding)|GO:0008270(zinc ion binding)|GO:0014069(postsynaptic density)|GO:0016020(membrane)|GO:00…	ENSMUST00000039074	TC1597630	Glutamatergic synapse	mmu04724
674		1.641678126	269.7634836	2	841.7391371	2	A_55_P2045380				mm|XqF3
675	Mus musculus tripartite motif-containing 45 (Trim45), transcript variant 3, mRNA [NM_001165952]	4.183809765	26.82788946	0	487.5719846	2	A_55_P2116310	NM_001165952	Trim45	NM_001165952	mm|3qF2.2	Mm.189351	229644	GO:0005622(intracellular)|GO:0005634(nucleus)|GO:0005737(cytoplasm)|GO:0008270(zinc ion binding)|GO:0046872(metal ion binding)|GO:0060348(bone development)	ENSMUST00000106980
676	Mus musculus CUGBP, Elav-like family member 2 (Celf2), transcript variant 2, mRNA [NM_001110229]	-0.923032922	2450.528818	2	1292.40675	2	A_55_P2005555	NM_001110229	Celf2	NM_001110229	mm|2qA1	Mm.398543	14007	GO:0000166(nucleotide binding)|GO:0003676(nucleic acid binding)|GO:0003723(RNA binding)|GO:0005634(nucleus)|GO:0005737(cytoplasm)|GO:0006376(mRNA splice site selection)|GO:0006397(mRNA processing)	ENSMUST00000114927	TC1606823
677	Mus musculus downstream neighbor of SON (Donson), mRNA [NM_021720]	-0.002864018	442.6927712	2	441.8148155	2	A_55_P1981739	NM_021720	Donson	NM_021720	mm|16qC3.3	Mm.328698	60364	GO:0003674(molecular_function)|GO:0005575(cellular_component)|GO:0005634(nucleus)|GO:0007275(multicellular organismal development)|GO:0008150(biological_process)	ENSMUST00000123893	TC1578290
678	Mus musculus olfactory receptor 700 (Olfr700), mRNA [NM_146600]	0.881573024	2496.075411	2	4598.726967	2	A_55_P2021953	NM_146600	Olfr700	NM_146600	mm|7qE3	Mm.377583	258593	GO:0004871(signal transducer activity)|GO:0004930(G-protein coupled receptor activity)|GO:0004984(olfactory receptor activity)|GO:0005886(plasma membrane)|GO:0007165(signal transduction)|GO:0007186(G-protein coupled receptor signaling pathway)|GO:0007608(sensory perception of smell)|GO:0016020(membrane)|GO:0016021(integral to membrane)|GO:0050896(response to stimulus)|GO:0050911(detection of chem…	ENSMUST00000079936	TC1599775	Olfactory transduction	mmu04740
679	H4029C10-3 NIA Mouse 7.4K cDNA Clone Set Mus musculus cDNA clone H4029C10 3', mRNA sequence [BQ554617]	-4.116787441	417.160092	2	24.04508126	0	A_55_P2227178	BQ554617	AI317158	BQ554617	mm|17qE3	Mm.435678	106549			TC1639518
680	Mus musculus latrophilin 2 (Lphn2), mRNA [NM_001081298]	-2.075515941	200.1021161	2	47.47436087	1	A_55_P1989956	NM_001081298	Lphn2	NM_001081298	mm|3qH3	Mm.9776	99633	GO:0004871(signal transducer activity)|GO:0004888(transmembrane signaling receptor activity)|GO:0004930(G-protein coupled receptor activity)|GO:0005886(plasma membrane)|GO:0007165(signal transduction)|GO:0007166(cell surface receptor signaling pathway)|GO:0007186(G-protein coupled receptor signaling pathway)|GO:0007218(neuropeptide signaling pathway)|GO:0008150(biological_process)|GO:0016020(memb…	ENSMUST00000106128	TC1615910
681	lincRNA:chr9:58197113-58200614 forward strand	-0.886896601	2845.52757	2	1538.79341	2	A_30_P01031167	chr9:58197113-58200614_F			mm|9qB
682	lincRNA:chr3:125561319-125562132 forward strand	-0.919093224	111.6867977	1	59.06459219	1	A_30_P01028969	chr3:125561319-125562132_F			mm|3qG1
683	Mus musculus procollagen-lysine, 2-oxoglutarate 5-dioxygenase 3 (Plod3), mRNA [NM_011962]	-1.067791752	4908.938493	2	2341.802386	2	A_51_P372172	NM_011962	Plod3	NM_011962	mm|5qG2	Mm.251003	26433	GO:0001701(in utero embryonic development)|GO:0001886(endothelial cell morphogenesis)|GO:0005506(iron ion binding)|GO:0005783(endoplasmic reticulum)|GO:0008104(protein localization)|GO:0008475(procollagen-lysine 5-dioxygenase activity)|GO:0016020(membrane)|GO:0016491(oxidoreductase activity)|GO:0016705(oxidoreductase activity, acting on paired donors, with incorporation or reduction of molecular …	ENSMUST00000004968	TC1572559	Lysine degradation // Other types of O-glycan biosynthesis	mmu00310 // mmu00514
684	Mus musculus syntaxin binding protein 5-like (Stxbp5l), transcript variant xb, mRNA [NM_172440]	0.469627937	26.31133606	0	36.43468318	1	A_55_P2048980	NM_172440	Stxbp5l	NM_172440	mm|16qB3	Mm.80170	207227	GO:0005737(cytoplasm)|GO:0005886(plasma membrane)|GO:0006810(transport)|GO:0006887(exocytosis)|GO:0015031(protein transport)|GO:0016020(membrane)|GO:0016021(integral to membrane)|GO:0016192(vesicle-mediated transport)|GO:0017157(regulation of exocytosis)|GO:0019905(syntaxin binding)|GO:0042593(glucose homeostasis)|GO:0046676(negative regulation of insulin secretion)|GO:0050714(positive regulation…		TC1690383
685	Mus musculus suppressor of variegation 4-20 homolog 2 (Drosophila) (Suv420h2), transcript variant 1, mRNA [NM_146177]	0.350584608	1033.619708	2	1317.944933	2	A_55_P2024327	NM_146177	Suv420h2	NM_146177	mm|7qA1	Mm.247844	232811	GO:0000780(condensed nuclear chromosome, centromeric region)|GO:0005634(nucleus)|GO:0005694(chromosome)|GO:0005720(nuclear heterochromatin)|GO:0006351(transcription, DNA-dependent)|GO:0006355(regulation of transcription, DNA-dependent)|GO:0008168(methyltransferase activity)|GO:0016568(chromatin modification)|GO:0016571(histone methylation)|GO:0016740(transferase activity)|GO:0018022(peptidyl-lysi…	ENSMUST00000108582	TC1576488	Lysine degradation	mmu00310
686	Mus musculus inhibitor of growth family, member 1 (Ing1), mRNA [NM_011919]	0.706297181	2819.57162	2	4600.444206	2	A_55_P2159299	NM_011919	Ing1	NM_011919	mm|8qA1.1	Mm.25709	26356	GO:0005634(nucleus)|GO:0006606(protein import into nucleus)|GO:0007049(cell cycle)|GO:0008270(zinc ion binding)|GO:0008285(negative regulation of cell proliferation)|GO:0010941(regulation of cell death)|GO:0016568(chromatin modification)|GO:0035064(methylated histone residue binding)|GO:0045893(positive regulation of transcription, DNA-dependent)|GO:0046872(metal ion binding)	ENSMUST00000054399	TC1575017
687	Mus musculus DnaJ (Hsp40) homolog, subfamily C, member 2 (Dnajc2), mRNA [NM_009584]	0.038213068	2712.588979	2	2785.398085	2	A_52_P533198	NM_009584	Dnajc2	NM_009584	mm|5qA3	Mm.266312	22791	GO:0003677(DNA binding)|GO:0003682(chromatin binding)|GO:0005515(protein binding)|GO:0005634(nucleus)|GO:0005737(cytoplasm)|GO:0005829(cytosol)|GO:0006260(DNA replication)|GO:0006351(transcription, DNA-dependent)|GO:0006355(regulation of transcription, DNA-dependent)|GO:0016568(chromatin modification)|GO:0030308(negative regulation of cell growth)|GO:0030544(Hsp70 protein binding)|GO:0031965(nucl…	ENSMUST00000145955	TC1755835
688	lincRNA:chr2:83540813-83541273 reverse strand	2.025320834	25.9728056	0	105.7307193	1	A_30_P01017767	chr2:83540813-83541273_R			mm|2qD
689	PREDICTED: Mus musculus uncharacterized LOC102633858 (LOC102633858), ncRNA [XR_389816]	0.549889806	4627.765086	2	6774.927174	2	A_55_P2132697	XR_389816	LOC102633858	XR_389816		Mm.458927	102633858
690	Mus musculus neuropeptide Y receptor Y1 (Npy1r), mRNA [NM_010934]	-0.577567884	1160.381569	2	777.5629599	2	A_55_P2103452	NM_010934	Npy1r	NM_010934	mm|8qB3.3	Mm.5112	18166	GO:0001601(peptide YY receptor activity)|GO:0001602(pancreatic polypeptide receptor activity)|GO:0003151(outflow tract morphogenesis)|GO:0004871(signal transducer activity)|GO:0004930(G-protein coupled receptor activity)|GO:0004983(neuropeptide Y receptor activity)|GO:0005829(cytosol)|GO:0005886(plasma membrane)|GO:0006006(glucose metabolic process)|GO:0007165(signal transduction)|GO:0007186(G-pr…	ENSMUST00000039303	TC1716861	cAMP signaling pathway // Neuroactive ligand-receptor interaction	mmu04024 // mmu04080
691	lincRNA:chr6:100514596-100520846 reverse strand	0.247478022	42.72705393	1	50.72257076	1	A_30_P01033218	chr6:100514596-100520846_R			mm|6qD3
692	Mus musculus fibronectin type III and SPRY domain containing 1-like (Fsd1l), transcript variant 2, mRNA [NM_176966]	0.49283916	31088.05584	2	43747.46915	2	A_55_P2100065	NM_176966	Fsd1l	NM_176966	mm|4qB2	Mm.103464	319636	GO:0003674(molecular_function)|GO:0005575(cellular_component)|GO:0005622(intracellular)|GO:0008150(biological_process)	ENSMUST00000107643	TC1588144
693	lincRNA:chr1:160888257-160910594 reverse strand	-2.445145674	491.0564461	2	90.1714856	1	A_30_P01030585	chr1:160888257-160910594_R			mm|1qH1
694	Mus musculus 3 days neonate thymus cDNA, RIKEN full-length enriched library, clone:A630024B09 product:unclassifiable, full insert sequence. [AK080282]	0.335560626	164.0570442	2	207.0182803	2	A_55_P2217598	AK080282	D10Ertd755e	AK080282	mm|10qB2	Mm.338663	52038
695	lincRNA:chr13:94069868-94070007 reverse strand	1.721674111	118.6872292	1	391.4529239	2	A_30_P01021300	chr13:94069868-94070007_R			mm|13qC3
696	Mus musculus growth factor receptor bound protein 2 (Grb2), mRNA [NM_008163]	-1.036316722	2727.209702	2	1329.707489	2	A_51_P198411	NM_008163	Grb2	NM_008163	mm|11qE2	Mm.439649	14784	GO:0001784(phosphotyrosine binding)|GO:0005070(SH3/SH2 adaptor activity)|GO:0005154(epidermal growth factor receptor binding)|GO:0005168(neurotrophin TRKA receptor binding)|GO:0005515(protein binding)|GO:0005622(intracellular)|GO:0005634(nucleus)|GO:0005737(cytoplasm)|GO:0005768(endosome)|GO:0005794(Golgi apparatus)|GO:0005886(plasma membrane)|GO:0005911(cell-cell junction)|GO:0007265(Ras protein…	ENSMUST00000021090	TC1735347	MAPK signaling pathway // ErbB signaling pathway // Ras signaling pathway // Chemokine signaling pathway // FoxO signaling pathway // PI3K-Akt signaling pathway // Dorso-ventral axis formation // Osteoclast differentiation // Focal adhesion // Gap junction // Signaling pathways regulating pluripotency of stem cells // Jak-STAT signaling pathway // Natural killer cell mediated cytotoxicity // T ce…	mmu04010 // mmu04012 // mmu04014 // mmu04062 // mmu04068 // mmu04151 // mmu04320 // mmu04380 // mmu04510 // mmu04540 // mmu04550 // mmu04630 // mmu04650 // mmu04660 // mmu04662 // mmu04664 // mmu04722 // mmu04910 // mmu04912 // mmu04915 // mmu04917 // mmu05034 // mmu05160 // mmu05161 // mmu05200 // mmu05203 // mmu05205 // mmu05206 // mmu05211 // mmu05213 // mmu05214 // mmu05215 // mmu05220 // mmu…
697	Mus musculus RNA binding protein, fox-1 homolog (C. elegans) 3 (Rbfox3), transcript variant 4, mRNA [NM_001285436]	-0.873223199	79.86647166	1	43.60116794	1	A_55_P2053372	NM_001285436	Rbfox3	NM_001285436	mm|11qE2	Mm.341103	52897	GO:0000166(nucleotide binding)|GO:0000381(regulation of alternative nuclear mRNA splicing, via spliceosome)|GO:0003676(nucleic acid binding)|GO:0003677(DNA binding)|GO:0003723(RNA binding)|GO:0005515(protein binding)|GO:0005622(intracellular)|GO:0005634(nucleus)|GO:0005737(cytoplasm)|GO:0006397(mRNA processing)|GO:0008380(RNA splicing)|GO:0043025(neuronal cell body)|GO:0043204(perikaryon)|GO:0043…	ENSMUST00000017576	NP514027
698	Mus musculus MOB family member 4, phocein (Mob4), mRNA [NM_025283]	-0.000304045	1275.524361	2	1275.255575	2	A_51_P129317	NM_025283	Mob4	NM_025283	mm|1qC1.2	Mm.291037	19070	GO:0005737(cytoplasm)|GO:0005794(Golgi apparatus)|GO:0005829(cytosol)|GO:0006810(transport)|GO:0016020(membrane)|GO:0019900(kinase binding)|GO:0043025(neuronal cell body)|GO:0043197(dendritic spine)|GO:0046872(metal ion binding)|GO:0048471(perinuclear region of cytoplasm)	ENSMUST00000161122	TC1611575
699	Mus musculus CD38 antigen (Cd38), mRNA [NM_007646]	0.892302927	335.5252339	2	622.7806836	2	A_66_P101835	NM_007646	Cd38	NM_007646	mm|5qB3	Mm.249873	12494	GO:0001666(response to hypoxia)|GO:0003953(NAD+ nucleosidase activity)|GO:0005634(nucleus)|GO:0005886(plasma membrane)|GO:0007204(elevation of cytosolic calcium ion concentration)|GO:0008152(metabolic process)|GO:0009725(response to hormone stimulus)|GO:0009986(cell surface)|GO:0016020(membrane)|GO:0016021(integral to membrane)|GO:0016740(transferase activity)|GO:0016787(hydrolase activity)|GO:00…	ENSMUST00000030964	TC1692246	Nicotinate and nicotinamide metabolism // Metabolic pathways // Calcium signaling pathway // Hematopoietic cell lineage // Oxytocin signaling pathway // Salivary secretion // Pancreatic secretion // Epstein-Barr virus infection	mmu00760 // mmu01100 // mmu04020 // mmu04640 // mmu04921 // mmu04970 // mmu04972 // mmu05169
700	lincRNA:chr17:86219507-86220112 forward strand	4.233126802	24.75273411	0	465.5017517	2	A_30_P01026223	chr17:86219507-86220112_F			mm|17qE4
701	lincRNA:chr7:134369091-134376468 forward strand	-0.358118534	10876.79576	2	8485.873493	2	A_30_P01022804	chr7:134369091-134376468_F			mm|7qF3
702	Mus musculus glutamate receptor, ionotropic, AMPA1 (alpha 1) (Gria1), transcript variant 1, mRNA [NM_001113325]	-0.046017351	24.53671418	0	23.76642182	1	A_55_P2113758	NM_001113325	Gria1	NM_001113325	mm|11qB1.3	Mm.4920	14799	GO:0001919(regulation of receptor recycling)|GO:0001965(G-protein alpha-subunit binding)|GO:0004872(receptor activity)|GO:0004970(ionotropic glutamate receptor activity)|GO:0004971(alpha-amino-3-hydroxy-5-methyl-4-isoxazole propionate selective glutamate receptor activity)|GO:0005216(ion channel activity)|GO:0005234(extracellular-glutamate-gated ion channel activity)|GO:0005515(protein binding)|G…	ENSMUST00000036315	TC1623057	cAMP signaling pathway // Neuroactive ligand-receptor interaction // Circadian entrainment // Long-term potentiation // Retrograde endocannabinoid signaling // Glutamatergic synapse // Dopaminergic synapse // Long-term depression // Amyotrophic lateral sclerosis (ALS) // Amphetamine addiction // Nicotine addiction	mmu04024 // mmu04080 // mmu04713 // mmu04720 // mmu04723 // mmu04724 // mmu04728 // mmu04730 // mmu05014 // mmu05031 // mmu05033
703	Mus musculus retinoblastoma binding protein 4 (Rbbp4), mRNA [NM_009030]	0.651607674	998.2563091	2	1568.178586	2	A_52_P424767	NM_009030	Rbbp4	NM_009030	mm|4qD2.2	Mm.12145	19646	GO:0000790(nuclear chromatin)|GO:0000978(RNA polymerase II core promoter proximal region sequence-specific DNA binding)|GO:0000980(RNA polymerase II distal enhancer sequence-specific DNA binding)|GO:0005515(protein binding)|GO:0005634(nucleus)|GO:0005654(nucleoplasm)|GO:0006200(ATP catabolic process)|GO:0006260(DNA replication)|GO:0006335(DNA replication-dependent nucleosome assembly)|GO:0006336(…	ENSMUST00000102598	TC1601862
704	Mus musculus adult male aorta and vein cDNA, RIKEN full-length enriched library, clone:A530032J19 product:unclassifiable, full insert sequence. [AK079976]	-0.123071122	304.8332994	2	279.907353	2	A_66_P107174	AK079976		AK079976	mm|7qF2	Mm.25997				TC1593907
705	Mus musculus basic leucine zipper transcription factor, ATF-like (Batf), mRNA [NM_016767]	2.940893995	41.66650486	1	319.9516677	2	A_51_P114616	NM_016767	Batf	NM_016767	mm|12qD2	Mm.6672	53314	GO:0001816(cytokine production)|GO:0002320(lymphoid progenitor cell differentiation)|GO:0003677(DNA binding)|GO:0003700(sequence-specific DNA binding transcription factor activity)|GO:0005515(protein binding)|GO:0005622(intracellular)|GO:0005634(nucleus)|GO:0005737(cytoplasm)|GO:0006351(transcription, DNA-dependent)|GO:0006355(regulation of transcription, DNA-dependent)|GO:0006974(response to DNA…	ENSMUST00000040536	TC1583999
706		-0.028460477	770.9823387	2	755.9219778	2	A_55_P2046910				mm|13qA1
707	Mus musculus NLR family member X1 (Nlrx1), transcript variant 1, mRNA [NM_001163743]	-0.113196231	2112.986712	2	1953.535488	2	A_55_P1997145	NM_001163743	Nlrx1	NM_001163743	mm|9qA5.2	Mm.3957	270151	GO:0000166(nucleotide binding)|GO:0002376(immune system process)|GO:0005515(protein binding)|GO:0005524(ATP binding)|GO:0005739(mitochondrion)|GO:0005741(mitochondrial outer membrane)|GO:0016020(membrane)|GO:0016032(viral reproduction)|GO:0032688(negative regulation of interferon-beta production)|GO:0032715(negative regulation of interleukin-6 production)|GO:0039536(negative regulation of RIG-I s…	ENSMUST00000169651	TC1689547	RIG-I-like receptor signaling pathway // Influenza A	mmu04622 // mmu05164
709		0.177640986	7121.404792	2	8054.543617	2	A_55_P2168321	NAP114507-1			mm|7qA1
710	lincRNA:chr15:83181291-83197750 reverse strand	0.7012409	67.60941083	1	109.9263218	1	A_30_P01031758	chr15:83181291-83197750_R			mm|15qE1
711	lincRNA:chr1:138499609-138502045 reverse strand	-1.893377969	741.0626849	2	199.4763366	2	A_30_P01030078	chr1:138499609-138502045_R			mm|1qE4
712	lincRNA:chr3:18521534-18522194 reverse strand	-1.838158517	335.6765723	2	93.88153494	1	A_30_P01031590	chr3:18521534-18522194_R			mm|3qA2
713	PREDICTED: Mus musculus predicted gene 7697 (Gm7697), mRNA [XM_006544458]	-1.357387569	122.2909894	2	47.72875267	1	A_55_P2054097	XM_006544458	Gm7697	XM_006544458	mm|8qB3.3		665578	GO:0003674(molecular_function)|GO:0005575(cellular_component)|GO:0008150(biological_process)
714		-0.08162497	23.29176603	0	22.01054796	0	A_55_P2013499				mm|15qD3
715	lincRNA:chr1:107885386-107886798 reverse strand	-0.080408054	23.19785608	0	21.94030263	0	A_30_P01031900	chr1:107885386-107886798_R			mm|1qE2.1
716	lincRNA:chr7:134369091-134376366 reverse strand	-3.317199064	217.9349378	2	21.8650482	0	A_30_P01033650	chr7:134369091-134376366_R			mm|7qF3
717	lincRNA:chr8:49853937-49874087 forward strand	-0.446136701	212.6989307	2	156.1222413	2	A_30_P01028712	chr8:49853937-49874087_F			mm|8qB1.2
718		-0.078264604	22.92415867	0	21.71367895	0	A_55_P1970693				mm|5qC3.3
719	lincRNA:chr3:26986265-26986767 forward strand	4.444345948	22.83251122	0	497.0901084	2	A_30_P01032260	chr3:26986265-26986767_F			mm|3qA3
720	lincRNA:chr9:56654505-56654959 reverse strand	3.226145748	31.35802934	1	293.4373572	2	A_30_P01027750	chr9:56654505-56654959_R			mm|9qB
722	Mus musculus AT hook containing transcription factor 1 (Ahctf1), mRNA [NM_026375]	0.456281836	167.5812381	2	229.9216746	2	A_51_P118763	NM_026375	Ahctf1	NM_026375	mm|1qH4	Mm.128165	226747	GO:0000775(chromosome, centromeric region)|GO:0000776(kinetochore)|GO:0000777(condensed chromosome kinetochore)|GO:0000785(chromatin)|GO:0000910(cytokinesis)|GO:0003677(DNA binding)|GO:0003700(sequence-specific DNA binding transcription factor activity)|GO:0005634(nucleus)|GO:0005643(nuclear pore)|GO:0005694(chromosome)|GO:0005737(cytoplasm)|GO:0006351(transcription, DNA-dependent)|GO:0006355(reg…	ENSMUST00000151734	TC1574253
723	Mus musculus UDP-GlcNAc:betaGal beta-1,3-N-acetylglucosaminyltransferase 7 (B3gnt7), mRNA [NM_145222]	1.891183566	99.95945393	1	370.7890118	2	A_51_P378576	NM_145222	B3gnt7	NM_145222	mm|1qD	Mm.86467	227327	GO:0005575(cellular_component)|GO:0005794(Golgi apparatus)|GO:0006486(protein glycosylation)|GO:0008375(acetylglucosaminyltransferase activity)|GO:0008378(galactosyltransferase activity)|GO:0016020(membrane)|GO:0016021(integral to membrane)|GO:0016740(transferase activity)|GO:0016757(transferase activity, transferring glycosyl groups)	ENSMUST00000113306	NP865594	Glycosaminoglycan biosynthesis - keratan sulfate	mmu00533
724	lincRNA:chr5:110964854-110965222 forward strand	3.633481333	22.41890693	0	278.2283012	2	A_30_P01021682	chr5:110964854-110965222_F			mm|5qF
725	lincRNA:chr13:90247709-90253992 reverse strand	0.370543869	98.87332454	1	127.8274003	2	A_30_P01033450	chr13:90247709-90253992_R			mm|13qC3
726	Mus musculus RIKEN cDNA E330014E10 gene (E330014E10Rik), mRNA [NM_001122668]	-0.75667685	35.77272765	1	21.17237742	0	A_55_P2142695	NM_001122668	E330014E10Rik	NM_001122668		Mm.348795	665943	GO:0003674(molecular_function)|GO:0005575(cellular_component)|GO:0008150(biological_process)	ENSMUST00000177719	TC1610516
727		-0.072447874	22.20001828	0	21.11272783	0	A_55_P2253279	TC1743885			mm|3qC					TC1743885
728	lincRNA:chr11:96112907-96125798 forward strand	2.959914304	45.39966055	1	353.2446523	2	A_30_P01022605	chr11:96112907-96125798_F			mm|11qD
729	lincRNA:chr6:5311375-5328075 reverse strand	2.640597313	33.91856107	1	211.5126847	2	A_30_P01032129	chr6:5311375-5328075_R			mm|6qA1
730	Mus musculus potassium voltage-gated channel, shaker-related subfamily, member 10 (Kcna10), mRNA [NM_001081140]	-0.674113841	86.86211832	1	54.43797099	1	A_66_P107256	NM_001081140	Kcna10	NM_001081140	mm|3qF2.3	Mm.245155	242151	GO:0005244(voltage-gated ion channel activity)|GO:0005249(voltage-gated potassium channel activity)|GO:0005251(delayed rectifier potassium channel activity)|GO:0005267(potassium channel activity)|GO:0005886(plasma membrane)|GO:0006810(transport)|GO:0006811(ion transport)|GO:0006813(potassium ion transport)|GO:0016020(membrane)|GO:0016021(integral to membrane)|GO:0034765(regulation of ion transmem…	ENSMUST00000055064	TC1662869
731	immunoglobulin kappa variable 3-4 [Source:MGI Symbol;Acc:MGI:1330855] [ENSMUST00000103401]	-0.397401699	43.53123698	1	33.04997814	1	A_52_P502849	ENSMUST00000103401		BC108385	mm|6qC1	Mm.333124			ENSMUST00000103401	NP059707
732	lincRNA:chr15:77575125-77585575 forward strand	0.370798718	956.8024574	2	1237.211131	2	A_30_P01030287	chr15:77575125-77585575_F			mm|15qE1
733	Mus musculus expressed sequence BB014433 (BB014433), long non-coding RNA [NR_037972]	1.184362665	164.7403406	2	374.3937992	2	A_55_P2156370	NR_037972	BB014433	NR_037972	mm|8qA1.1	Mm.334425	434285	GO:0003674(molecular_function)|GO:0005575(cellular_component)|GO:0008150(biological_process)	ENSMUST00000179941	TC1587629
734	lincRNA:chr11:68200716-68214458 forward strand	3.130664394	21.77483087	0	190.7122893	2	A_30_P01025804	chr11:68200716-68214458_F			mm|11qB3
735	Mus musculus UDP-N-acetyl-alpha-D-galactosamine:polypeptide N-acetylgalactosaminyltransferase 1 (Galnt1), transcript variant 1, mRNA [NM_013814]	-0.447917168	4921.910514	2	3608.254902	2	A_51_P209518	NM_013814	Galnt1	NM_013814	mm|18qA2	Mm.30249	14423	GO:0004653(polypeptide N-acetylgalactosaminyltransferase activity)|GO:0005576(extracellular region)|GO:0005794(Golgi apparatus)|GO:0006493(protein O-linked glycosylation)|GO:0016020(membrane)|GO:0016021(integral to membrane)|GO:0016740(transferase activity)|GO:0016757(transferase activity, transferring glycosyl groups)|GO:0018242(protein O-linked glycosylation via serine)|GO:0018243(protein O-lin…	ENSMUST00000169474	TC1576325	Mucin type O-Glycan biosynthesis // Metabolic pathways	mmu00512 // mmu01100
736	Mus musculus COMM domain containing 4 (Commd4), mRNA [NM_025417]	-0.385982466	3291.368679	2	2518.745177	2	A_51_P353592	NM_025417	Commd4	NM_025417	mm|9qB	Mm.41687	66199	GO:0003674(molecular_function)|GO:0005737(cytoplasm)|GO:0008150(biological_process)	ENSMUST00000065358	TC1632766
737	lincRNA:chr1:193875525-193978800 reverse strand	-0.601195642	837.5700634	2	552.1323896	2	A_30_P01030147	chr1:193875525-193978800_R			mm|1qH6
738	Mus musculus olfactory receptor 47 (Olfr47), mRNA [NM_146370]	0.015477797	171.5868355	2	173.4375963	2	A_55_P2183940	NM_146370	Olfr47	NM_146370	mm|6qB2.1	Mm.222840	18346	GO:0004871(signal transducer activity)|GO:0004930(G-protein coupled receptor activity)|GO:0004984(olfactory receptor activity)|GO:0005886(plasma membrane)|GO:0007165(signal transduction)|GO:0007186(G-protein coupled receptor signaling pathway)|GO:0007608(sensory perception of smell)|GO:0016020(membrane)|GO:0016021(integral to membrane)|GO:0050896(response to stimulus)|GO:0050911(detection of chem…	ENSMUST00000078057	TC1601078	Olfactory transduction	mmu04740
740	lincRNA:chr8:124355710-124401160 reverse strand	0.916933424	86.25832339	1	162.8641425	2	A_30_P01027500	chr8:124355710-124401160_R			mm|8qE1
741	Mus musculus ribonuclease, RNase A family, 10 (non-active) (Rnase10), transcript variant 1, mRNA [NM_029145]	0.089389149	1860.754889	2	1979.693622	2	A_55_P2044627	NM_029145	Rnase10	NM_029145	mm|14qC1	Mm.318775	75019	GO:0003382(epithelial cell morphogenesis)|GO:0003674(molecular_function)|GO:0003676(nucleic acid binding)|GO:0005575(cellular_component)|GO:0005576(extracellular region)|GO:0007155(cell adhesion)|GO:0007338(single fertilization)|GO:0008584(male gonad development)|GO:0016892(endoribonuclease activity, producing 3'-phosphomonoesters)|GO:0022409(positive regulation of cell-cell adhesion)|GO:0034113(…	ENSMUST00000022424
742	lincRNA:chr3:68867193-68876128 forward strand	-0.046473706	739.5063238	2	716.0641197	2	A_30_P01024111	chr3:68867193-68876128_F			mm|3qE1
743		0.393776338	6886.336567	2	9047.461304	2	A_55_P1958961
744	Mus musculus rhomboid domain containing 2 (Rhbdd2), mRNA [NM_146002]	0.493327339	345.3428554	2	486.1349019	2	A_52_P668478	NM_146002	Rhbdd2	NM_146002	mm|5qG2	Mm.295438	215160	GO:0000139(Golgi membrane)|GO:0003674(molecular_function)|GO:0004252(serine-type endopeptidase activity)|GO:0005634(nucleus)|GO:0005794(Golgi apparatus)|GO:0008150(biological_process)|GO:0016020(membrane)|GO:0016021(integral to membrane)|GO:0048471(perinuclear region of cytoplasm)	ENSMUST00000043707	TC1665503
745	Mus musculus adult male testis cDNA, RIKEN full-length enriched library, clone:4930585K05 product:hypothetical G-protein beta WD-40 repeat/Peptidase S9A, prolyl oligopeptidase, N-terminal beta-propeller domain containing protein, full insert sequence. [AK016352]	2.452652873	54.79668459	1	299.9689939	2	A_55_P2098609	AK016352	Spag16	AK016352	mm|1qC3	Mm.440554	66722	GO:0005515(protein binding)|GO:0005634(nucleus)|GO:0005737(cytoplasm)|GO:0005856(cytoskeleton)|GO:0005929(cilium)|GO:0005930(axoneme)|GO:0007283(spermatogenesis)|GO:0015630(microtubule cytoskeleton)|GO:0019901(protein kinase binding)|GO:0030030(cell projection organization)|GO:0042384(cilium assembly)|GO:0042995(cell projection)		TC1595882
746	Mus musculus sema domain, transmembrane domain (TM), and cytoplasmic domain, (semaphorin) 6D (Sema6d), transcript variant 7, mRNA [NM_001291000]	-2.078019142	4574.78364	2	1083.488899	2	A_55_P2076861	NM_001291000	Sema6d	NM_001291000	mm|2qF1	Mm.330536	214968	GO:0004872(receptor activity)|GO:0005515(protein binding)|GO:0005886(plasma membrane)|GO:0007275(multicellular organismal development)|GO:0007399(nervous system development)|GO:0014911(positive regulation of smooth muscle cell migration)|GO:0014912(negative regulation of smooth muscle cell migration)|GO:0016020(membrane)|GO:0016021(integral to membrane)|GO:0021591(ventricular system development)|…	ENSMUST00000103238	TC1601351	Axon guidance	mmu04360
747	lincRNA:chr8:83210957-83219451 forward strand	-0.497170462	1433.647054	2	1015.731742	2	A_30_P01032677	chr8:83210957-83219451_F			mm|8qC2
748	lincRNA:chr15:101084597-101095097 reverse strand	0.698166413	622.7402701	2	1010.359625	2	A_30_P01025386	chr15:101084597-101095097_R			mm|15qF2
749	Mus musculus cyclin Pas1/PHO80 domain containing 1 (Cnppd1), mRNA [NM_026977]	-0.152680431	38953.24904	2	35041.46849	2	A_51_P101075	NM_026977	Cnppd1	NM_026977	mm|1qC3	Mm.28193	69171	GO:0000079(regulation of cyclin-dependent protein kinase activity)|GO:0003674(molecular_function)|GO:0005575(cellular_component)|GO:0008150(biological_process)|GO:0016020(membrane)|GO:0016021(integral to membrane)|GO:0019901(protein kinase binding)	ENSMUST00000041213	TC1611489
750	Mus musculus transmembrane protein 225 (Tmem225), mRNA [NM_029379]	-1.060612399	141.002072	2	67.60041294	1	A_51_P102518	NM_029379	Tmem225	NM_029379	mm|9qA5.1	Mm.45821	75667	GO:0003674(molecular_function)|GO:0005575(cellular_component)|GO:0010923(negative regulation of phosphatase activity)|GO:0016020(membrane)|GO:0016021(integral to membrane)	ENSMUST00000046333	TC1588195
751	DnaJ (Hsp40) homolog, subfamily B, member 5 [Source:MGI Symbol;Acc:MGI:1930018] [ENSMUST00000084662]	0.284520593	372.0623181	2	453.1739326	2	A_55_P2058557	ENSMUST00000084662	Dnajb5	XM_006538110	mm|4qA5	Mm.20437	56323	GO:0000122(negative regulation of transcription from RNA polymerase II promoter)|GO:0005515(protein binding)|GO:0005634(nucleus)|GO:0005829(cytosol)|GO:0006457(protein folding)|GO:0051082(unfolded protein binding)|GO:0051087(chaperone binding)	ENSMUST00000084662	TC1632135
752	Mus musculus adult male eyeball cDNA, RIKEN full-length enriched library, clone:7530404F24 product:unclassifiable, full insert sequence. [AK078677]	-4.096790393	347.6117413	2	20.31597375	0	A_55_P2068096	AK078677	Rap1gap	AK078677	mm|4qD3	Mm.180763	110351	GO:0005096(GTPase activator activity)|GO:0005794(Golgi apparatus)|GO:0005829(cytosol)|GO:0016020(membrane)|GO:0017016(Ras GTPase binding)|GO:0030695(GTPase regulator activity)|GO:0032318(regulation of Ras GTPase activity)|GO:0032854(positive regulation of Rap GTPase activity)|GO:0042803(protein homodimerization activity)|GO:0046582(Rap GTPase activator activity)|GO:0051056(regulation of small GTP…		TC1619151	Rap1 signaling pathway	mmu04015
753	Mus musculus penta-EF hand domain containing 1 (Pef1), mRNA [NM_026441]	-1.287524563	1939.306903	2	794.4435247	2	A_55_P2007510	NM_026441	Pef1	NM_026441	mm|4qD2.2	Mm.20818	67898	GO:0004198(calcium-dependent cysteine-type endopeptidase activity)|GO:0005509(calcium ion binding)|GO:0005737(cytoplasm)|GO:0006508(proteolysis)|GO:0016020(membrane)|GO:0046872(metal ion binding)|GO:0046982(protein heterodimerization activity)|GO:0046983(protein dimerization activity)|GO:0051592(response to calcium ion)|GO:0070062(extracellular vesicular exosome)	ENSMUST00000030563	TC1575618
754	Mus musculus mitochondrial ribosomal protein S25 (Mrps25), mRNA [NM_025578]	0.293223221	574.5157011	2	703.9971276	2	A_55_P2101431	NM_025578	Mrps25	NM_025578	mm|6qD1	Mm.476867	64658	GO:0003735(structural constituent of ribosome)|GO:0005739(mitochondrion)|GO:0005763(mitochondrial small ribosomal subunit)|GO:0005840(ribosome)|GO:0008150(biological_process)|GO:0030529(ribonucleoprotein complex)	ENSMUST00000140438
755	Mus musculus coagulation factor XIII, beta subunit (F13b), mRNA [NM_031164]	-0.621878531	31.27074451	1	20.32048784	0	A_51_P113205	NM_031164	F13b	NM_031164	mm|1qF	Mm.30105	14060	GO:0003674(molecular_function)|GO:0005575(cellular_component)|GO:0005576(extracellular region)|GO:0007596(blood coagulation)|GO:0007599(hemostasis)|GO:0008150(biological_process)	ENSMUST00000027615	TC1584450	Complement and coagulation cascades	mmu04610
756	Mus musculus Ras and Rab interactor 1 (Rin1), mRNA [NM_145495]	1.259666221	313.0704192	2	749.6168705	2	A_51_P211765	NM_145495	Rin1	NM_145495	mm|19qA	Mm.271922	225870	GO:0005096(GTPase activator activity)|GO:0005737(cytoplasm)|GO:0005856(cytoskeleton)|GO:0005886(plasma membrane)|GO:0006897(endocytosis)|GO:0007165(signal transduction)|GO:0007613(memory)|GO:0008306(associative learning)|GO:0016020(membrane)|GO:0017016(Ras GTPase binding)|GO:0030425(dendrite)|GO:0031914(negative regulation of synaptic plasticity)|GO:0043025(neuronal cell body)	ENSMUST00000025818	TC1577567	Ras signaling pathway	mmu04014
757	Mus musculus chemokine (C-C motif) receptor 10 (Ccr10), mRNA [NM_007721]	-0.798753888	174.0110652	2	100.0294743	1	A_55_P2105878	NM_007721	Ccr10	NM_007721	mm|11qD	Mm.8021	12777	GO:0004871(signal transducer activity)|GO:0004930(G-protein coupled receptor activity)|GO:0004950(chemokine receptor activity)|GO:0005515(protein binding)|GO:0005886(plasma membrane)|GO:0005887(integral to plasma membrane)|GO:0006935(chemotaxis)|GO:0006955(immune response)|GO:0007165(signal transduction)|GO:0007186(G-protein coupled receptor signaling pathway)|GO:0007204(elevation of cytosolic ca…	ENSMUST00000062759	TC1588913	Cytokine-cytokine receptor interaction // Chemokine signaling pathway // Intestinal immune network for IgA production	mmu04060 // mmu04062 // mmu04672
758		3.450827829	21.30037727	0	232.9109904	2	A_55_P1955847	TC1728395			mm|6qD3					TC1728395
759	Mus musculus potassium voltage-gated channel, subfamily H (eag-related), member 4 (Kcnh4), mRNA [NM_001081194]	-1.740769639	68.0410285	1	20.35855703	0	A_55_P2012702	NM_001081194	Kcnh4	NM_001081194	mm|11qD	Mm.297539	380728	GO:0005249(voltage-gated potassium channel activity)|GO:0005887(integral to plasma membrane)|GO:0006810(transport)|GO:0006811(ion transport)|GO:0016020(membrane)|GO:0016021(integral to membrane)|GO:0034765(regulation of ion transmembrane transport)|GO:0042391(regulation of membrane potential)|GO:0071805(potassium ion transmembrane transport)	ENSMUST00000107363	TC1703767
760	lincRNA:chr7:7075114-7089895 forward strand	-4.153575581	399.1521162	2	22.42784762	1	A_30_P01022291	chr7:7075114-7089895_F			mm|7qA1
761	lincRNA:chr17:39960567-39992817 forward strand	-0.693381794	221730.1985	2	137118.5233	2	A_30_P01023888	chr17:39960567-39992817_F			mm|17qB1
762	PREDICTED: Mus musculus uncharacterized LOC102639179 (LOC102639179), transcript variant X1, ncRNA [XR_397594]	3.322298723	94.7069815	1	947.3131481	2	A_55_P2120897	XR_397594	LOC102639179	XR_397594	mm|17qE1.1	Mm.410655	102639179
763	Mus musculus ankyrin repeat and SOCS box-containing 11 (Asb11), mRNA [NM_026853]	2.295682952	21.39218709	0	105.0327212	2	A_55_P2122619	NM_026853	Asb11	NM_026853	mm|XqF5	Mm.33225	68854	GO:0003674(molecular_function)|GO:0005575(cellular_component)|GO:0008150(biological_process)|GO:0035556(intracellular signal transduction)	ENSMUST00000036858	TC1599669
764	Mus musculus adult male testis cDNA, RIKEN full-length enriched library, clone:4932441K08 product:serine/threonine kinase 4, full insert sequence. [AK030098]	-1.879306119	75.88411632	1	20.6263968	1	A_55_P1953663	AK030098	Stk4	AK030098	mm|2qH3	Mm.234472	58231	GO:0000166(nucleotide binding)|GO:0000287(magnesium ion binding)|GO:0000902(cell morphogenesis)|GO:0001569(patterning of blood vessels)|GO:0001841(neural tube formation)|GO:0003157(endocardium development)|GO:0004672(protein kinase activity)|GO:0004674(protein serine/threonine kinase activity)|GO:0004702(receptor signaling protein serine/threonine kinase activity)|GO:0005515(protein binding)|GO:0…	ENSMUST00000088291	TC1630767	MAPK signaling pathway // Ras signaling pathway // FoxO signaling pathway // Pathways in cancer // Non-small cell lung cancer	mmu04010 // mmu04014 // mmu04068 // mmu05200 // mmu05223
765	Mus musculus cDNA sequence AF529169 (AF529169), mRNA [NM_153509]	-0.066018252	21.44428952	0	20.48510469	0	A_55_P1983553	NM_153509	AF529169	NM_153509	mm|9qE3.1	Mm.458520	209743	GO:0003674(molecular_function)|GO:0005575(cellular_component)|GO:0008150(biological_process)|GO:0016020(membrane)|GO:0016021(integral to membrane)	ENSMUST00000044491	TC1590565
766	predicted gene 6576 [Source:MGI Symbol;Acc:MGI:3646644] [ENSMUST00000169678]	0.143572465	302213.9968	2	333836.7879	2	A_55_P2007464	ENSMUST00000169678		XM_006504328	mm|17qA3.3	Mm.328846			ENSMUST00000169678	TC1583313
767	lincRNA:chr10:92550314-92577555 reverse strand	-0.639053516	35.93271555	1	23.07362139	1	A_30_P01020897	chr10:92550314-92577555_R			mm|10qC2
768	predicted gene 5316 [Source:MGI Symbol;Acc:MGI:3645576] [ENSMUST00000050391]	0.225039873	15017.74253	2	17552.88091	2	A_55_P2151672	ENSMUST00000050391		XM_006506839	mm|6qF2				ENSMUST00000050391	TC1611451
769	lincRNA:chr7:118248833-118267766 reverse strand	-0.023943623	1322.374326	2	1300.608716	2	A_30_P01024612	chr7:118248833-118267766_R			mm|7qF1
770	lincRNA:chr9:118291593-118324230 forward strand	-1.165561301	624.2488914	2	278.2844031	2	A_30_P01020457	chr9:118291593-118324230_F			mm|9qF3
771	Mus musculus predicted gene 4890 (Gm4890), transcript variant 1, long non-coding RNA [NR_045822]	-1.168897644	46.50437707	1	20.68333559	0	A_52_P622230	NR_045822	Gm4890	NR_045822	mm|8qC2	Mm.238026	234479	GO:0003674(molecular_function)|GO:0005575(cellular_component)|GO:0008150(biological_process)		TC1697989
772	Mus musculus 16 days embryo head cDNA, RIKEN full-length enriched library, clone:C130006C17 product:unclassifiable, full insert sequence. [AK081327]	1.076990336	134.5503777	2	283.851581	2	A_55_P2236622	AK081327		AK081327	mm|XqA5	Mm.393701				TC1604588
773	predicted gene 9972 [Source:MGI Symbol;Acc:MGI:3642779] [ENSMUST00000069051]	-0.182708911	220.6317499	2	194.3869684	2	A_66_P139497	ENSMUST00000069051		AK086464	mm|11qA5	Mm.484181			ENSMUST00000069051	TC1594459
774	immunoglobulin heavy variable 5-9-1 [Source:MGI Symbol;Acc:MGI:4439810] [ENSMUST00000103452]	1.846660532	40.69936776	1	146.3820668	2	A_55_P1952212	ENSMUST00000103452		XM_006535369	mm|12qF1	Mm.425774			ENSMUST00000103452	NP1476364
775	Mus musculus 7 days neonate cerebellum cDNA, RIKEN full-length enriched library, clone:A730049H05 product:hypothetical protein, full insert sequence. [AK043032]	-0.066284579	21.83106858	0	20.85073397	0	A_52_P154858	AK043032	A730049H05Rik	AK043032	mm|6qD1	Mm.446088	74516	GO:0003674(molecular_function)|GO:0005575(cellular_component)|GO:0008150(biological_process)		TC1592057
776	lincRNA:chr7:49715933-49771497 forward strand	-0.371557247	305.5993014	2	236.212285	2	A_30_P01026678	chr7:49715933-49771497_F			mm|7qB3
778	Mus musculus odontogenic, ameloblast asssociated (Odam), mRNA [NM_027128]	0.236712478	21.97507826	0	25.89333479	1	A_55_P1963758	NM_027128	Odam	NM_027128	mm|5qE1	Mm.389652	69592	GO:0003674(molecular_function)|GO:0005576(extracellular region)|GO:0005634(nucleus)|GO:0005737(cytoplasm)|GO:0008150(biological_process)|GO:0031214(biomineral tissue development)|GO:0043205(fibril)	ENSMUST00000113274
779	PREDICTED: Mus musculus armadillo repeat gene deleted in velo-cardio-facial syndrome (Arvcf), transcript variant X2, mRNA [XM_006536859]	-0.068366318	1113.279373	2	1061.753864	2	A_55_P2022187	XM_006536859	Arvcf	XM_006536859	mm|16qA3		11877	GO:0005515(protein binding)|GO:0005634(nucleus)|GO:0005737(cytoplasm)|GO:0005886(plasma membrane)|GO:0007155(cell adhesion)|GO:0007275(multicellular organismal development)|GO:0016337(cell-cell adhesion)|GO:0016339(calcium-dependent cell-cell adhesion)		TC1594078
780	Mus musculus potassium channel tetramerisation domain containing 20 (Kctd20), mRNA [NM_025888]	-0.043832326	1273.995821	2	1235.871048	2	A_55_P1967855	NM_025888	Kctd20	NM_025888	mm|17qA3.3	Mm.435	66989	GO:0005575(cellular_component)|GO:0008150(biological_process)|GO:0042802(identical protein binding)|GO:0051260(protein homooligomerization)	ENSMUST00000122163	TC1574077
781	Mus musculus protease (prosome, macropain) 26S subunit, ATPase 1 (Psmc1), mRNA [NM_008947]	-0.111073194	2362.592304	2	2187.521963	2	A_55_P2009064	NM_008947	Psmc1	NM_008947	mm|12qE	Mm.157105	19179	GO:0000166(nucleotide binding)|GO:0000502(proteasome complex)|GO:0005524(ATP binding)|GO:0005634(nucleus)|GO:0005737(cytoplasm)|GO:0005838(proteasome regulatory particle)|GO:0016787(hydrolase activity)|GO:0017025(TBP-class protein binding)|GO:0017111(nucleoside-triphosphatase activity)|GO:0022624(proteasome accessory complex)|GO:0030163(protein catabolic process)	ENSMUST00000021595	TC1572224	Proteasome // Epstein-Barr virus infection // Viral carcinogenesis	mmu03050 // mmu05169 // mmu05203
782	Mus musculus protein phosphatase, EF hand calcium-binding domain 2 (Ppef2), mRNA [NM_011148]	-0.959398372	41.21274933	1	21.19453535	0	A_52_P413394	NM_011148	Ppef2	NM_011148	mm|5qE2	Mm.87155	19023	GO:0004721(phosphoprotein phosphatase activity)|GO:0004722(protein serine/threonine phosphatase activity)|GO:0005506(iron ion binding)|GO:0005509(calcium ion binding)|GO:0007601(visual perception)|GO:0010801(negative regulation of peptidyl-threonine phosphorylation)|GO:0016311(dephosphorylation)|GO:0016787(hydrolase activity)|GO:0030145(manganese ion binding)|GO:0030544(Hsp70 protein binding)|GO:…	ENSMUST00000031359	TC1652849
784	Mus musculus proteasome (prosome, macropain) 26S subunit, non-ATPase, 12 (Psmd12), mRNA [NM_025894]	0.495440259	4920.594151	2	6936.812008	2	A_52_P574190	NM_025894	Psmd12	NM_025894	mm|11qE1	Mm.491171	66997	GO:0000502(proteasome complex)|GO:0003674(molecular_function)|GO:0005838(proteasome regulatory particle)|GO:0022624(proteasome accessory complex)|GO:0070062(extracellular vesicular exosome)	ENSMUST00000021063	TC1573538	Proteasome // Epstein-Barr virus infection	mmu03050 // mmu05169
785	lincRNA:chr6:121037952-121038370 reverse strand	-1.297860149	363.2502637	2	147.7444254	2	A_30_P01032179	chr6:121037952-121038370_R			mm|6qF1
786	Mus musculus SKI-like (Skil), transcript variant 1, mRNA [NM_011386]	-0.880307945	7335.141658	2	3984.826424	2	A_51_P118132	NM_011386	Skil	NM_011386	mm|3qA3	Mm.15406	20482	GO:0000122(negative regulation of transcription from RNA polymerase II promoter)|GO:0001669(acrosomal vesicle)|GO:0001825(blastocyst formation)|GO:0002260(lymphocyte homeostasis)|GO:0003682(chromatin binding)|GO:0003714(transcription corepressor activity)|GO:0005515(protein binding)|GO:0005634(nucleus)|GO:0005737(cytoplasm)|GO:0007050(cell cycle arrest)|GO:0007179(transforming growth factor beta …	ENSMUST00000029194	TC1704279	Signaling pathways regulating pluripotency of stem cells	mmu04550
787	Mus musculus epidermal growth factor receptor pathway substrate 8 (Eps8), transcript variant 1, mRNA [NM_007945]	-0.781339691	376.7505623	2	219.2033693	2	A_55_P1982454	NM_007945	Eps8	NM_007945	mm|6qG1	Mm.235346	13860	GO:0003779(actin binding)|GO:0005515(protein binding)|GO:0005737(cytoplasm)|GO:0005886(plasma membrane)|GO:0005938(cell cortex)|GO:0008344(adult locomotory behavior)|GO:0008360(regulation of cell shape)|GO:0010458(exit from mitosis)|GO:0014069(postsynaptic density)|GO:0016020(membrane)|GO:0016601(Rac protein signal transduction)|GO:0017146(N-methyl-D-aspartate selective glutamate receptor complex…	ENSMUST00000100841	TC1576874
788	lincRNA:chr8:40072950-40088400 forward strand	1.908453868	56.14984298	1	210.790195	2	A_30_P01017856	chr8:40072950-40088400_F			mm|8qA4
789	lincRNA:chr18:54122285-54122917 forward strand	-0.611821043	275.3254421	2	180.1647649	2	A_30_P01018682	chr18:54122285-54122917_F			mm|18qD2
790	Mus musculus leucine, glutamate and lysine rich 1 (Lekr1), transcript variant 2, mRNA [NM_001037923]	-1.932783636	138.3498604	2	36.23705338	1	A_55_P1954608	NM_001037923	Lekr1	NM_001037923	mm|3qE1	Mm.296317	624866	GO:0003674(molecular_function)|GO:0005575(cellular_component)|GO:0008150(biological_process)	ENSMUST00000099075	TC1584986
791	lincRNA:chr10:118427606-118430070 reverse strand	0.526201273	37.34276117	1	53.77851353	1	A_30_P01026564	chr10:118427606-118430070_R			mm|10qD2
792	zinc finger, MYND domain containing 11 [Source:MGI Symbol;Acc:MGI:1913755] [ENSMUST00000137932]	1.015969013	1421.573537	2	2874.792335	2	A_55_P2120080	ENSMUST00000137932	Zmynd11	XM_006516492	mm|13qA1		66505	GO:0003677(DNA binding)|GO:0003714(transcription corepressor activity)|GO:0005634(nucleus)|GO:0005694(chromosome)|GO:0006351(transcription, DNA-dependent)|GO:0006355(regulation of transcription, DNA-dependent)|GO:0008270(zinc ion binding)|GO:0016568(chromatin modification)|GO:0034243(regulation of transcription elongation from RNA polymerase II promoter)|GO:0035064(methylated histone residue bind…	ENSMUST00000137932	TC1641269
793	Mus musculus RAN binding protein 2 (Ranbp2), mRNA [NM_011240]	0.849499074	953.9013709	2	1718.811202	2	A_51_P511375	NM_011240	Ranbp2	NM_011240	mm|10qB4	Mm.431695	19386	GO:0003723(RNA binding)|GO:0003755(peptidyl-prolyl cis-trans isomerase activity)|GO:0005515(protein binding)|GO:0005634(nucleus)|GO:0005643(nuclear pore)|GO:0005739(mitochondrion)|GO:0006457(protein folding)|GO:0006810(transport)|GO:0008270(zinc ion binding)|GO:0015031(protein transport)|GO:0016020(membrane)|GO:0016874(ligase activity)|GO:0033132(negative regulation of glucokinase activity)|GO:00…	ENSMUST00000003310	TC1574641	RNA transport	mmu03013
794	Mus musculus oxoglutarate dehydrogenase-like (Ogdhl), mRNA [NM_001081130]	0.185251782	204.7054895	2	232.753292	2	A_51_P163354	NM_001081130	Ogdhl	NM_001081130	mm|14qB	Mm.318302	239017	GO:0003674(molecular_function)|GO:0005575(cellular_component)|GO:0008150(biological_process)	ENSMUST00000022480		Citrate cycle (TCA cycle) // Lysine degradation // Tryptophan metabolism // Metabolic pathways // Carbon metabolism	mmu00020 // mmu00310 // mmu00380 // mmu01100 // mmu01200
795	Mus musculus ELAC2 mRNA, complete cds. [AF308696]	0.953513321	217.9925286	2	422.1606211	2	A_66_P102395	AF308696	Elac2	AF308696	mm|11qB3	Mm.157711	68626	GO:0004518(nuclease activity)|GO:0004519(endonuclease activity)|GO:0005634(nucleus)|GO:0005739(mitochondrion)|GO:0008033(tRNA processing)|GO:0016787(hydrolase activity)|GO:0046872(metal ion binding)|GO:0072684(mitochondrial tRNA 3'-trailer cleavage, endonucleolytic)			RNA transport	mmu03013
796		0.254460658	70653.44616	2	84281.76858	2	A_55_P2036377				mm|16qA3
797	Mus musculus histone deacetylase 3 (Hdac3), mRNA [NM_010411]	0.346825584	3039.443213	2	3865.440013	2	A_55_P1992640	NM_010411	Hdac3	NM_010411	mm|18qB3	Mm.20521	15183	GO:0000118(histone deacetylase complex)|GO:0000122(negative regulation of transcription from RNA polymerase II promoter)|GO:0000785(chromatin)|GO:0003677(DNA binding)|GO:0003682(chromatin binding)|GO:0003714(transcription corepressor activity)|GO:0004407(histone deacetylase activity)|GO:0005515(protein binding)|GO:0005634(nucleus)|GO:0005737(cytoplasm)|GO:0005876(spindle microtubule)|GO:0006351(t…	ENSMUST00000043498	TC1574993	Thyroid hormone signaling pathway // Alcoholism // Viral carcinogenesis	mmu04919 // mmu05034 // mmu05203
798	lincRNA:chr5:118919606-118925333 reverse strand	2.038646478	62.88038755	1	258.3502882	2	A_30_P01026851	chr5:118919606-118925333_R			mm|5qF
799	histone cell cycle regulation defective homolog A (S. cerevisiae) [Source:MGI Symbol;Acc:MGI:99430] [ENSMUST00000120532]	2.795991166	23.16347476	0	160.8721689	2	A_55_P2060188	ENSMUST00000120532	Hira		mm|16qA3		15260	GO:0000790(nuclear chromatin)|GO:0001649(osteoblast differentiation)|GO:0003682(chromatin binding)|GO:0005515(protein binding)|GO:0005634(nucleus)|GO:0006336(DNA replication-independent nucleosome assembly)|GO:0006351(transcription, DNA-dependent)|GO:0006355(regulation of transcription, DNA-dependent)|GO:0007369(gastrulation)|GO:0016568(chromatin modification)|GO:0042692(muscle cell differentiati…	ENSMUST00000120532
800	lincRNA:chr17:8088950-8106700 reverse strand	-1.475317041	549.103075	2	197.4873095	2	A_30_P01031852	chr17:8088950-8106700_R			mm|17qA1
801	Mus musculus spermatogenesis associated multipass transmembrane protein 4 (Samt4), mRNA [NM_029199]	-0.067546352	23.26216951	0	22.19814776	0	A_52_P294514	NM_029199	Samt4	NM_029199	mm|XqF3	Mm.159452	75185	GO:0003674(molecular_function)|GO:0005575(cellular_component)|GO:0008150(biological_process)	ENSMUST00000026029	NP375815
802	PREDICTED: Mus musculus uncharacterized LOC102634533 (LOC102634533), transcript variant X1, ncRNA [XR_388308]	0.047329381	23.30675914	0	24.0840462	1	A_55_P2143095	XR_388308	LOC102634533	XR_388308	mm|19qA		102634533			TC1698147
803	Mus musculus calmodulin regulated spectrin-associated protein family, member 2 (Camsap2), mRNA [NM_001081360]	0.756466773	23.35146785	0	39.44876162	1	A_55_P2054225	NM_001081360	Camsap2	NM_001081360	mm|1qE4	Mm.144143	67886	GO:0000226(microtubule cytoskeleton organization)|GO:0005515(protein binding)|GO:0005737(cytoplasm)|GO:0005813(centrosome)|GO:0005856(cytoskeleton)|GO:0005874(microtubule)|GO:0008017(microtubule binding)|GO:0033043(regulation of organelle organization)|GO:0051011(microtubule minus-end binding)	ENSMUST00000048309
804	Mus musculus echinoderm microtubule associated protein like 4 (Eml4), transcript variant 1, mRNA [NM_001114361]	-0.563070269	1657.465572	2	1121.87243	2	A_55_P1988907	NM_001114361	Eml4	NM_001114361	mm|17qE4	Mm.295565	78798	GO:0003674(molecular_function)|GO:0005737(cytoplasm)|GO:0005856(cytoskeleton)|GO:0005874(microtubule)|GO:0007026(negative regulation of microtubule depolymerization)|GO:0015630(microtubule cytoskeleton)|GO:0072686(mitotic spindle)	ENSMUST00000096766	TC1589407	Non-small cell lung cancer	mmu05223
806	Mus musculus zinc finger protein 219 (Zfp219), transcript variant 1, mRNA [NM_027248]	0.230837303	447.0018032	2	524.563692	2	A_52_P512329	NM_027248	Zfp219	NM_027248	mm|14qC2	Mm.475652	69890	GO:0003677(DNA binding)|GO:0003700(sequence-specific DNA binding transcription factor activity)|GO:0005634(nucleus)|GO:0006351(transcription, DNA-dependent)|GO:0006355(regulation of transcription, DNA-dependent)|GO:0045892(negative regulation of transcription, DNA-dependent)	ENSMUST00000166169	TC1638581
807	Mus musculus autophagy related 7 (Atg7), transcript variant 1, mRNA [NM_001253717]	-0.231362457	548.169713	2	466.9474382	2	A_55_P2151762	NM_001253717	Atg7	NM_001253717	mm|6qE3	Mm.275332	74244	GO:0001889(liver development)|GO:0003824(catalytic activity)|GO:0004839(ubiquitin activating enzyme activity)|GO:0005515(protein binding)|GO:0005737(cytoplasm)|GO:0005930(axoneme)|GO:0006497(protein lipidation)|GO:0006520(cellular amino acid metabolic process)|GO:0006810(transport)|GO:0006914(autophagy)|GO:0006996(organelle organization)|GO:0007005(mitochondrion organization)|GO:0007628(adult wal…	ENSMUST00000182793	TC1592551	Regulation of autophagy	mmu04140
808	Mus musculus NADH dehydrogenase (ubiquinone) 1 beta subcomplex, 5 (Ndufb5), mRNA [NM_025316]	0.303289459	4685.792229	2	5782.055454	2	A_51_P201904	NM_025316	Ndufb5	NM_025316	mm|3qA3	Mm.28058	66046	GO:0003674(molecular_function)|GO:0005634(nucleus)|GO:0005739(mitochondrion)|GO:0005743(mitochondrial inner membrane)|GO:0005747(mitochondrial respiratory chain complex I)|GO:0006810(transport)|GO:0008150(biological_process)|GO:0016020(membrane)|GO:0016021(integral to membrane)|GO:0055114(oxidation-reduction process)|GO:0070469(respiratory chain)	ENSMUST00000127477	TC1572607	Oxidative phosphorylation // Metabolic pathways // Non-alcoholic fatty liver disease (NAFLD) // Alzheimer's disease // Parkinson's disease // Huntington's disease	mmu00190 // mmu01100 // mmu04932 // mmu05010 // mmu05012 // mmu05016
809	Mus musculus contactin associated protein-like 1 (Cntnap1), mRNA [NM_016782]	0.318133624	929.9815612	2	1159.423507	2	A_55_P2022128	NM_016782	Cntnap1	NM_016782	mm|11qD	Mm.474527	53321	GO:0002175(protein localization to paranode region of axon)|GO:0005622(intracellular)|GO:0005623(cell)|GO:0007010(cytoskeleton organization)|GO:0007155(cell adhesion)|GO:0008076(voltage-gated potassium channel complex)|GO:0008088(axon cargo transport)|GO:0016020(membrane)|GO:0016021(integral to membrane)|GO:0017124(SH3 domain binding)|GO:0019227(neuronal action potential propagation)|GO:0030424(a…	ENSMUST00000103109	TC1677730	Cell adhesion molecules (CAMs)	mmu04514
812	Mus musculus tubulin, delta 1 (Tubd1), transcript variant 1, mRNA [NM_001199045]	0.552299633	102.1142622	1	149.7425277	2	A_55_P2098578	NM_001199045	Tubd1	NM_001199045	mm|11qC	Mm.383207	56427	GO:0000166(nucleotide binding)|GO:0003924(GTPase activity)|GO:0005200(structural constituent of cytoskeleton)|GO:0005525(GTP binding)|GO:0005634(nucleus)|GO:0005737(cytoplasm)|GO:0005856(cytoskeleton)|GO:0005874(microtubule)|GO:0006184(GTP catabolic process)|GO:0007017(microtubule-based process)|GO:0007275(multicellular organismal development)|GO:0007283(spermatogenesis)|GO:0030154(cell different…	ENSMUST00000020821
813	lincRNA:chr3:37543523-37613073 forward strand	0.375460066	6814.942277	2	8840.705501	2	A_30_P01017914	chr3:37543523-37613073_F			mm|3qB
814		1.503525332	199.3199843	2	565.141329	2	A_55_P2011341				mm|13qD2.2
815	Mus musculus genetic suppressor element 1 (Gse1), transcript variant 1, mRNA [NM_198671]	0.559755611	363.7387036	2	536.1579424	2	A_65_P17476	NM_198671	Gse1	NM_198671	mm|8qE1	Mm.334856	382034	GO:0003674(molecular_function)|GO:0005575(cellular_component)|GO:0008150(biological_process)	ENSMUST00000118136	TC1577378
816	lincRNA:chr14:106068373-106146613 forward strand	-0.633225927	34.90446933	1	22.50406852	0	A_30_P01022879	chr14:106068373-106146613_F			mm|14qE2.3
817	lincRNA:chr1:161046625-161069450 reverse strand	-2.44176843	240.2071287	2	44.21201941	1	A_30_P01026702	chr1:161046625-161069450_R			mm|1qH1
818	Mus musculus Hermansky-Pudlak syndrome 5 homolog (human) (Hps5), transcript variant 1, mRNA [NM_001005247]	-1.095785216	1135.524392	2	531.2907427	2	A_55_P2091294	NM_001005247	Hps5	NM_001005247	mm|7qB4	Mm.379442	246694	GO:0005515(protein binding)|GO:0005737(cytoplasm)|GO:0006996(organelle organization)|GO:0007596(blood coagulation)|GO:0031084(BLOC-2 complex)|GO:0043473(pigmentation)	ENSMUST00000014562	TC1774900
819	lincRNA:chr18:78190463-78235438 reverse strand	0.682878608	195.8605261	2	314.422677	2	A_30_P01018417	chr18:78190463-78235438_R			mm|18qE3
821	Mus musculus expressed sequence AI846148 (AI846148), transcript variant 1, mRNA [NM_001033139]	1.124542229	517.5264926	2	1128.375191	2	A_55_P1959338	NM_001033139	AI846148	NM_001033139	mm|19qA	Mm.34766	68229	GO:0003674(molecular_function)|GO:0005575(cellular_component)|GO:0008150(biological_process)	ENSMUST00000025924	TC1582184
822	Mus musculus C-type lectin domain family 4, member a3 (Clec4a3), transcript variant 1, mRNA [NM_153197]	-1.962422833	1335.361503	2	342.6499834	2	A_51_P147274	NM_153197	Clec4a3	NM_153197	mm|6qF2	Mm.25684	73149	GO:0003674(molecular_function)|GO:0005575(cellular_component)|GO:0008150(biological_process)	ENSMUST00000088468	TC1586480
823	Mus musculus interleukin 9 (Il9), mRNA [NM_008373]	1.402546481	26.42948397	0	69.87104597	1	A_51_P367070	NM_008373	Il9	NM_008373	mm|13qB1	Mm.3006	16198	GO:0005125(cytokine activity)|GO:0005126(cytokine receptor binding)|GO:0005140(interleukin-9 receptor binding)|GO:0005576(extracellular region)|GO:0005615(extracellular space)|GO:0006955(immune response)|GO:0008083(growth factor activity)|GO:0030307(positive regulation of cell growth)|GO:0045407(positive regulation of interleukin-5 biosynthetic process)	ENSMUST00000022019	TC1595383	Cytokine-cytokine receptor interaction // Jak-STAT signaling pathway // Asthma	mmu04060 // mmu04630 // mmu05310
824	lincRNA:chr17:27445260-27455641 reverse strand	0.423717714	510.3063065	2	684.5145393	2	A_30_P01022616	chr17:27445260-27455641_R			mm|17qA3.3
825	lincRNA:chr4:3406175-3443875 reverse strand	0.935856504	96.84554094	1	185.2680407	2	A_30_P01026045	chr4:3406175-3443875_R			mm|4qA1
826	family with sequence similarity 3, member A [Source:MGI Symbol;Acc:MGI:1913544] [ENSMUST00000141604]	-2.135899914	101.0090153	1	22.98212568	0	A_55_P2086741	ENSMUST00000141604	Fam3a		mm|XqA7.3		66294	GO:0003674(molecular_function)|GO:0005575(cellular_component)|GO:0005576(extracellular region)|GO:0008150(biological_process)	ENSMUST00000141604
827	immunoglobulin kappa variable 8-28 [Source:MGI Symbol;Acc:MGI:3642251] [ENSMUST00000103380]	1.109765392	148.9375975	2	321.423048	2	A_55_P2094104	ENSMUST00000103380		U55650	mm|6qC1	Mm.423569			ENSMUST00000103380	NP921695
828	Mus musculus sema domain, immunoglobulin domain (Ig), short basic domain, secreted, (semaphorin) 3A (Sema3a), transcript variant 1, mRNA [NM_009152]	1.057704837	392.9799325	2	818.0338146	2	A_55_P2014249	NM_009152	Sema3a	NM_009152	mm|5qA1	Mm.372039	20346	GO:0001764(neuron migration)|GO:0002027(regulation of heart rate)|GO:0004872(receptor activity)|GO:0005576(extracellular region)|GO:0006915(apoptotic process)|GO:0007275(multicellular organismal development)|GO:0007399(nervous system development)|GO:0007411(axon guidance)|GO:0007413(axonal fasciculation)|GO:0010633(negative regulation of epithelial cell migration)|GO:0016020(membrane)|GO:0021675(…	ENSMUST00000030714	TC1629532	Axon guidance	mmu04360
829	Mus musculus 15 days embryo male testis cDNA, RIKEN full-length enriched library, clone:8030484F22 product:RIKEN cDNA 1110003F05 gene, full insert sequence. [AK033279]	1.797844777	201.0099303	2	698.9123561	2	A_55_P2251082	AK033279	Qk	AK033279	mm|17qA1	Mm.130694	19317	GO:0001570(vasculogenesis)|GO:0003723(RNA binding)|GO:0005634(nucleus)|GO:0005737(cytoplasm)|GO:0006397(mRNA processing)|GO:0006417(regulation of translation)|GO:0006810(transport)|GO:0007275(multicellular organismal development)|GO:0007286(spermatid development)|GO:0008366(axon ensheathment)|GO:0008380(RNA splicing)|GO:0010628(positive regulation of gene expression)|GO:0017124(SH3 domain binding…		TC1612254
830	Mus musculus RIKEN cDNA 4930402H24 gene (4930402H24Rik), mRNA [NM_029432]	-1.758861933	80.48556281	1	23.78196772	1	A_55_P2466575	NM_029432	4930402H24Rik	NM_029432	mm|2qF1	Mm.271990	228602	GO:0003674(molecular_function)|GO:0005575(cellular_component)|GO:0008150(biological_process)	ENSMUST00000133132	TC1624827
831	Mus musculus surfeit gene 6 (Surf6), mRNA [NM_009298]	0.123818639	6922.713003	2	7543.092818	2	A_55_P1974317	NM_009298	Surf6	NM_009298	mm|2qA3	Mm.245577	20935	GO:0001652(granular component)|GO:0003677(DNA binding)|GO:0003723(RNA binding)|GO:0005634(nucleus)|GO:0005654(nucleoplasm)|GO:0005730(nucleolus)|GO:0042254(ribosome biogenesis)|GO:0042255(ribosome assembly)	ENSMUST00000047632	NP721732
832	Mus musculus developmental pluripotency-associated 3 (Dppa3), mRNA [NM_139218]	-2.682716894	280.7598779	2	43.7277156	1	A_55_P2091496	NM_139218	Dppa3	NM_139218	mm|6qF1	Mm.27982	73708	GO:0001939(female pronucleus)|GO:0001940(male pronucleus)|GO:0005515(protein binding)|GO:0005634(nucleus)|GO:0005737(cytoplasm)|GO:0007275(multicellular organismal development)|GO:0016568(chromatin modification)|GO:0035064(methylated histone residue binding)|GO:0040016(embryonic cleavage)|GO:2000653(regulation of genetic imprinting)	ENSMUST00000049644	TC1577694
833	lincRNA:chr12:12876192-12918398 reverse strand	3.647606283	36.06788092	1	452.0219564	2	A_30_P01030821	chr12:12876192-12918398_R			mm|12qA1.1
834	Mus musculus RIKEN cDNA 1600014K23 gene (1600014K23Rik), mRNA [NM_028046]	0.180006668	201.4600485	2	228.2318974	2	A_55_P2126207	NM_028046	1600014K23Rik	NM_028046	mm|XqC1	Mm.20201	71996	GO:0003674(molecular_function)|GO:0005575(cellular_component)|GO:0008150(biological_process)	ENSMUST00000048382
835	Mus musculus DIP2 disco-interacting protein 2 homolog B (Drosophila) (Dip2b), transcript variant 1, mRNA [NM_001159361]	0.856227737	791.7011996	2	1433.215628	2	A_55_P1977558	NM_001159361	Dip2b	NM_001159361	mm|15qF1	Mm.243658	239667	GO:0003674(molecular_function)|GO:0003824(catalytic activity)|GO:0005634(nucleus)|GO:0005737(cytoplasm)|GO:0008134(transcription factor binding)|GO:0008150(biological_process)|GO:0008152(metabolic process)|GO:0070062(extracellular vesicular exosome)	ENSMUST00000108971	TC1583866
836	lincRNA:chr1:196445304-196445818 reverse strand	0.440180742	452.2709359	2	613.6295798	2	A_30_P01024337	chr1:196445304-196445818_R			mm|1qH6
837	H3092H12-5 NIA Mouse 15K cDNA Clone Set Mus musculus cDNA clone H3092H12 5', mRNA sequence [CK334688]	-0.166934996	26.91517428	0	23.97423484	0	A_55_P2370931	CK334688	AU017674	CK334688	mm|13qC1	Mm.342935	105271
838	Mus musculus polyglutamine binding protein 1 (Pqbp1), transcript variant 1, mRNA [NM_019478]	-0.541242981	5379.387795	2	3696.600185	2	A_55_P2070254	NM_019478	Pqbp1	NM_019478	mm|XqA1.1	Mm.14616	54633	GO:0005634(nucleus)|GO:0005737(cytoplasm)|GO:0006351(transcription, DNA-dependent)|GO:0006355(regulation of transcription, DNA-dependent)|GO:0010494(cytoplasmic stress granule)|GO:0016607(nuclear speck)|GO:0034063(stress granule assembly)|GO:0043021(ribonucleoprotein complex binding)|GO:0043484(regulation of RNA splicing)|GO:0048814(regulation of dendrite morphogenesis)|GO:0071598(neuronal ribonu…	ENSMUST00000154552	TC1577296	Spliceosome	mmu03040
839	PREDICTED: Mus musculus 60S ribosomal protein L9-like (LOC102633883), misc_RNA [XR_377187]	0.243221478	21665.73295	2	25644.27032	2	A_55_P2145800	XR_377187	LOC102633883	XR_377187	mm|5qG2		102633883			TC1685671
840	Mus musculus regulatory factor X, 7 (Rfx7), mRNA [NM_001033536]	2.279209945	90.61367711	1	439.8497143	2	A_55_P1995487	NM_001033536	Rfx7	NM_001033536	mm|9qD	Mm.32081	319758	GO:0003674(molecular_function)|GO:0005575(cellular_component)|GO:0008150(biological_process)
841	Mus musculus adult retina cDNA, RIKEN full-length enriched library, clone:A930017D03 product:unclassifiable, full insert sequence. [AK160358]	1.559133183	26.77446634	0	78.89812434	1	A_55_P2252891	AK160358		AK160358	mm|11qD					TC1620325
843		-1.509437537	2562.514936	2	900.0785878	2	A_55_P2169129				mm|4qD2.3
844	PREDICTED: Mus musculus myelin transcription factor 1-like (Myt1l), transcript variant X10, mRNA [XM_006515003]	-0.584368643	356.0331086	2	237.4531286	2	A_52_P639028	XM_006515003	Myt1l	XM_006515003	mm|12qA2	Mm.253067	17933	GO:0001105(RNA polymerase II transcription coactivator activity)|GO:0003677(DNA binding)|GO:0003700(sequence-specific DNA binding transcription factor activity)|GO:0005515(protein binding)|GO:0005634(nucleus)|GO:0006351(transcription, DNA-dependent)|GO:0006355(regulation of transcription, DNA-dependent)|GO:0006366(transcription from RNA polymerase II promoter)|GO:0007275(multicellular organismal …		TC1592039
845	Mus musculus chymosin (Cym), mRNA [NM_001111143]	0.623219686	156.4526663	2	240.9854314	2	A_55_P2046563	NM_001111143	Cym	NM_001111143	mm|3qF2.3	Mm.297051	229697	GO:0003674(molecular_function)|GO:0004190(aspartic-type endopeptidase activity)|GO:0005575(cellular_component)|GO:0006508(proteolysis)|GO:0008150(biological_process)|GO:0008233(peptidase activity)|GO:0016787(hydrolase activity)	ENSMUST00000029504	TC1649478
847	Mus musculus olfactory receptor 868 (Olfr868), mRNA [NM_146559]	1.440262257	139.8907412	2	379.6217723	2	A_51_P120823	NM_146559	Olfr868	NM_146559	mm|9qA3	Mm.223084	258552	GO:0004871(signal transducer activity)|GO:0004930(G-protein coupled receptor activity)|GO:0004984(olfactory receptor activity)|GO:0005886(plasma membrane)|GO:0007165(signal transduction)|GO:0007186(G-protein coupled receptor signaling pathway)|GO:0007608(sensory perception of smell)|GO:0016020(membrane)|GO:0016021(integral to membrane)|GO:0050896(response to stimulus)|GO:0050911(detection of chem…	ENSMUST00000050227	TC1600326	Olfactory transduction	mmu04740
848	Mus musculus solute carrier family 39 (metal ion transporter), member 11 (Slc39a11), transcript variant 1, mRNA [NM_001166503]	-0.482632154	7037.639288	2	5036.632323	2	A_55_P2028788	NM_001166503	Slc39a11	NM_001166503	mm|11qE2	Mm.341021	69806	GO:0003674(molecular_function)|GO:0005575(cellular_component)|GO:0006810(transport)|GO:0006811(ion transport)|GO:0006829(zinc ion transport)|GO:0008150(biological_process)|GO:0016020(membrane)|GO:0016021(integral to membrane)|GO:0030001(metal ion transport)|GO:0046873(metal ion transmembrane transporter activity)|GO:0055085(transmembrane transport)	ENSMUST00000042657
849	Mus musculus CD2 antigen (Cd2), mRNA [NM_013486]	-0.676655814	3484.502732	2	2179.952911	2	A_51_P126067	NM_013486	Cd2	NM_013486	mm|3qF2.2	Mm.22842	12481	GO:0001948(glycoprotein binding)|GO:0003823(antigen binding)|GO:0004872(receptor activity)|GO:0005102(receptor binding)|GO:0005515(protein binding)|GO:0005576(extracellular region)|GO:0005911(cell-cell junction)|GO:0007155(cell adhesion)|GO:0009897(external side of plasma membrane)|GO:0009898(internal side of plasma membrane)|GO:0009986(cell surface)|GO:0016020(membrane)|GO:0016021(integral to me…	ENSMUST00000029456	TC1584332	Cell adhesion molecules (CAMs) // Hematopoietic cell lineage	mmu04514 // mmu04640
850	lincRNA:chr8:18895366-18925423 reverse strand	0.414765795	330.1418937	2	440.1062983	2	A_30_P01031466	chr8:18895366-18925423_R			mm|8qA1.3
851	lincRNA:chr6:142915873-142938323 forward strand	0.037457043	63747.02206	2	65423.77429	2	A_30_P01033003	chr6:142915873-142938323_F			mm|6qG3
852	lincRNA:chr15:77164450-77201325 forward strand	-0.438598499	36581.94449	2	26992.02591	2	A_30_P01021252	chr15:77164450-77201325_F			mm|15qE1
853	Mus musculus RAD54 like (S. cerevisiae) (Rad54l), transcript variant 1, mRNA [NM_009015]	-0.236383187	626.5175608	2	531.8324332	2	A_55_P2086659	NM_009015	Rad54l	NM_009015	mm|4qD1	Mm.3655	19366	GO:0000166(nucleotide binding)|GO:0000724(double-strand break repair via homologous recombination)|GO:0000733(DNA strand renaturation)|GO:0003676(nucleic acid binding)|GO:0003677(DNA binding)|GO:0004386(helicase activity)|GO:0005524(ATP binding)|GO:0005634(nucleus)|GO:0006281(DNA repair)|GO:0006302(double-strand break repair)|GO:0006974(response to DNA damage stimulus)|GO:0010212(response to ioni…	ENSMUST00000102704	TC1579922	Homologous recombination	mmu03440
854	Mus musculus Fanconi anemia, complementation group D2 (Fancd2), mRNA [NM_001033244]	2.009119561	25.77765695	0	103.7644748	1	A_52_P556462	NM_001033244	Fancd2	NM_001033244	mm|6qE3	Mm.160061	211651	GO:0000793(condensed chromosome)|GO:0005515(protein binding)|GO:0005634(nucleus)|GO:0005794(Golgi apparatus)|GO:0006281(DNA repair)|GO:0006974(response to DNA damage stimulus)|GO:0007049(cell cycle)|GO:0007129(synapsis)|GO:0007275(multicellular organismal development)|GO:0007276(gamete generation)|GO:0010332(response to gamma radiation)|GO:0043231(intracellular membrane-bounded organelle)|GO:0070…	ENSMUST00000036340	TC1579484	Fanconi anemia pathway	mmu03460
855	lincRNA:chr10:120336296-120354471 forward strand	2.283148984	25.67616925	0	124.9759822	2	A_30_P01025100	chr10:120336296-120354471_F			mm|10qD2
856	Mus musculus histone cluster 1, H2ao (Hist1h2ao), mRNA [NM_001177544]	-0.421978012	10488.36583	2	7828.522208	2	A_66_P100853	NM_001177544	Hist1h2ao	NM_001177544	mm|13qA3.1	Mm.250564	665433	GO:0003674(molecular_function)|GO:0005634(nucleus)|GO:0008150(biological_process)	ENSMUST00000081342	TC1687824	Alcoholism // Systemic lupus erythematosus	mmu05034 // mmu05322
857	Mus musculus collagen and calcium binding EGF domains 1 (Ccbe1), mRNA [NM_178793]	-0.426147794	315.0858836	2	234.5015284	2	A_55_P2009882	NM_178793	Ccbe1	NM_178793	mm|18qE1	Mm.442049	320924	GO:0001525(angiogenesis)|GO:0001946(lymphangiogenesis)|GO:0002020(protease binding)|GO:0005509(calcium ion binding)|GO:0005518(collagen binding)|GO:0005576(extracellular region)|GO:0005581(collagen)|GO:0005615(extracellular space)|GO:0007275(multicellular organismal development)|GO:0010575(positive regulation vascular endothelial growth factor production)|GO:0010595(positive regulation of endothe…	ENSMUST00000130300	TC1587060
858	Mus musculus leucine rich repeat containing 51 (Lrrc51), transcript variant 3, mRNA [NM_001162974]	3.57460693	43.72363599	1	520.9309714	2	A_55_P1999760	NM_001162974	Lrrc51	NM_001162974	mm|7qE3	Mm.214841	69358	GO:0003674(molecular_function)|GO:0005575(cellular_component)|GO:0005737(cytoplasm)|GO:0008150(biological_process)	ENSMUST00000078448	TC1722630
859	Mus musculus olfactory receptor 53 (Olfr53), mRNA [NM_146960]	2.454526084	168.2324914	2	922.1378596	2	A_51_P117115	NM_146960	Olfr53	NM_146960	mm|7qF5	Mm.246542	258962	GO:0004871(signal transducer activity)|GO:0004930(G-protein coupled receptor activity)|GO:0004984(olfactory receptor activity)|GO:0005886(plasma membrane)|GO:0007165(signal transduction)|GO:0007186(G-protein coupled receptor signaling pathway)|GO:0007608(sensory perception of smell)|GO:0016020(membrane)|GO:0016021(integral to membrane)|GO:0050896(response to stimulus)|GO:0050911(detection of chem…	ENSMUST00000084456	TC1600344	Olfactory transduction	mmu04740
860	lincRNA:chr6:89207813-89209131 reverse strand	-0.573657668	168.6240445	2	113.3003722	1	A_30_P01025325	chr6:89207813-89209131_R			mm|6qD1
861	lincRNA:chr3:93564825-93576725 reverse strand	1.099914301	1769.528551	2	3792.842176	2	A_30_P01033562	chr3:93564825-93576725_R			mm|3qF2.1
862	lincRNA:chr3:48896525-48994125 forward strand	-0.889207446	43.98383419	1	23.74734008	1	A_30_P01023778	chr3:48896525-48994125_F			mm|3qC
863	Mus musculus low density lipoprotein receptor (Ldlr), transcript variant 1, mRNA [NM_010700]	0.838945848	11068.25297	2	19798.25627	2	A_55_P2167999	NM_010700	Ldlr	NM_010700	mm|9qA3	Mm.3213	16835	GO:0001948(glycoprotein binding)|GO:0005041(low-density lipoprotein receptor activity)|GO:0005509(calcium ion binding)|GO:0005515(protein binding)|GO:0005764(lysosome)|GO:0005768(endosome)|GO:0005769(early endosome)|GO:0005770(late endosome)|GO:0005794(Golgi apparatus)|GO:0005886(plasma membrane)|GO:0005901(caveola)|GO:0005905(coated pit)|GO:0006629(lipid metabolic process)|GO:0006810(transport)|…	ENSMUST00000034713	TC1596367	Endocytosis // Ovarian steroidogenesis // Bile secretion // Toxoplasmosis // Hepatitis C	mmu04144 // mmu04913 // mmu04976 // mmu05145 // mmu05160
864	Mus musculus protocadherin beta 3 (Pcdhb3), mRNA [NM_053128]	3.049069491	47.40421294	1	392.3542091	2	A_51_P109295	NM_053128	Pcdhb3	NM_053128	mm|18qB3	Mm.82308	93874	GO:0005886(plasma membrane)|GO:0007155(cell adhesion)|GO:0016020(membrane)|GO:0016021(integral to membrane)	ENSMUST00000051754	TC1586919
865	Mus musculus mutated in colorectal cancers (Mcc), transcript variant 1, mRNA [NM_001085373]	1.855058103	650.6164219	2	2353.71109	2	A_52_P309890	NM_001085373	Mcc	NM_001085373	mm|18qB3	Mm.312511	328949	GO:0005634(nucleus)|GO:0005737(cytoplasm)|GO:0005886(plasma membrane)|GO:0010633(negative regulation of epithelial cell migration)|GO:0050680(negative regulation of epithelial cell proliferation)|GO:0090090(negative regulation of canonical Wnt receptor signaling pathway)	ENSMUST00000089874	TC1649068
866	Mus musculus uroplakin 1B (Upk1b), mRNA [NM_178924]	0.0269268	24.51959929	0	24.98153632	1	A_51_P113195	NM_178924	Upk1b	NM_178924	mm|16qB4	Mm.130793	22268	GO:0016020(membrane)|GO:0016021(integral to membrane)|GO:0016324(apical plasma membrane)|GO:0030855(epithelial cell differentiation)|GO:0070062(extracellular vesicular exosome)	ENSMUST00000057767	TC1583079
867	Mus musculus zinc finger protein 74 (Zfp74), mRNA [NM_178384]	0.587894504	259.1547452	2	389.5229453	2	A_55_P2044982	NM_178384	Zfp74	NM_178384	mm|7qB1	Mm.371648	72723	GO:0003676(nucleic acid binding)|GO:0003677(DNA binding)|GO:0005622(intracellular)|GO:0005634(nucleus)|GO:0006351(transcription, DNA-dependent)|GO:0006355(regulation of transcription, DNA-dependent)|GO:0008150(biological_process)|GO:0046872(metal ion binding)	ENSMUST00000032797	TC1580887
868	lincRNA:chr18:4420141-4420620 forward strand	2.645025302	24.30268086	0	152.0148933	2	A_30_P01026341	chr18:4420141-4420620_F			mm|18qA1
869	lincRNA:chr3:121356775-121357347 reverse strand	1.954270975	24.19679807	0	93.76744521	1	A_30_P01026954	chr3:121356775-121357347_R			mm|3qG1
870	lincRNA:chr7:71220656-71221612 reverse strand	1.356532689	97.82492151	1	250.4993122	2	A_30_P01023019	chr7:71220656-71221612_R			mm|7qC
871	Mus musculus alpha tubulin acetyltransferase 1 (Atat1), transcript variant 1, mRNA [NM_001142744]	0.08323623	1074.928067	2	1138.769967	2	A_55_P2049095	NM_001142744	Atat1	NM_001142744	mm|17qB1	Mm.273155	73242	GO:0005575(cellular_component)|GO:0005737(cytoplasm)|GO:0005856(cytoskeleton)|GO:0005905(coated pit)|GO:0016020(membrane)|GO:0016740(transferase activity)|GO:0019799(tubulin N-acetyltransferase activity)|GO:0030054(cell junction)|GO:0042995(cell projection)|GO:0071929(alpha-tubulin acetylation)	ENSMUST00000137069	NP744175
873	lincRNA:chr17:66802920-66834745 forward strand	0.075755655	583.1227233	2	614.5605661	2	A_30_P01032030	chr17:66802920-66834745_F			mm|17qE1.1
874	lincRNA:chr7:68849401-68958266 reverse strand	-2.394438771	117.3846144	1	22.32612155	0	A_30_P01020746	chr7:68849401-68958266_R			mm|7qC
875	Mus musculus AHA1, activator of heat shock protein ATPase 1 (Ahsa1), mRNA [NM_146036]	-0.003023244	13876.9018	2	13847.85247	2	A_51_P173564	NM_146036	Ahsa1	NM_146036	mm|12qD2	Mm.22626	217737	GO:0001671(ATPase activator activity)|GO:0005737(cytoplasm)|GO:0005783(endoplasmic reticulum)|GO:0006950(response to stress)|GO:0032781(positive regulation of ATPase activity)|GO:0051087(chaperone binding)|GO:0070062(extracellular vesicular exosome)	ENSMUST00000021425	TC1690735
876	lincRNA:chr9:4260788-4261404 forward strand	-1.139586121	255.8351505	2	116.1209577	2	A_30_P01027041	chr9:4260788-4261404_F			mm|9qA1
877	Mus musculus gamma-aminobutyric acid (GABA) A receptor, subunit gamma 2 (Gabrg2), transcript variant 1, mRNA [NM_008073]	-1.750920223	107.8299191	1	32.03758505	1	A_55_P1965694	NM_008073	Gabrg2	NM_008073	mm|11qA5	Mm.5309	14406	GO:0004890(GABA-A receptor activity)|GO:0005230(extracellular ligand-gated ion channel activity)|GO:0005254(chloride channel activity)|GO:0005515(protein binding)|GO:0005737(cytoplasm)|GO:0005886(plasma membrane)|GO:0006810(transport)|GO:0006811(ion transport)|GO:0006821(chloride transport)|GO:0007165(signal transduction)|GO:0007214(gamma-aminobutyric acid signaling pathway)|GO:0007268(synaptic t…	ENSMUST00000109292	TC1622478	Neuroactive ligand-receptor interaction // Retrograde endocannabinoid signaling // GABAergic synapse // Morphine addiction // Nicotine addiction	mmu04080 // mmu04723 // mmu04727 // mmu05032 // mmu05033
878	NM_065733 F52C9.7 {Caenorhabditis elegans} (exp=-1; wgp=0; cg=0), partial (5%) [TC1732485]	0.416943219	35.23602826	1	47.04347179	1	A_55_P1991461	TC1732485			mm|13qB3					TC1732485
879	lincRNA:chr11:120079199-120130099 forward strand	-0.392078632	3067.204833	2	2337.304799	2	A_30_P01029024	chr11:120079199-120130099_F			mm|11qE2
880	Q8VIY9_MYCTU (Q8VIY9) PE_PGRS family protein, partial (3%) [TC1600058]	-1.05601775	127.8088887	2	61.47068319	1	A_55_P2140487	TC1600058			mm|8qA2					TC1600058
881	Mus musculus suppressor of cancer cell invasion (Scai), mRNA [NM_178778]	0.846233149	35.65459056	1	64.09985025	1	A_66_P101664	NM_178778	Scai	NM_178778	mm|2qB	Mm.204836	320271	GO:0003714(transcription corepressor activity)|GO:0005515(protein binding)|GO:0005634(nucleus)|GO:0005737(cytoplasm)|GO:0006351(transcription, DNA-dependent)|GO:0006355(regulation of transcription, DNA-dependent)|GO:0009968(negative regulation of signal transduction)|GO:0016020(membrane)|GO:0016021(integral to membrane)|GO:0030336(negative regulation of cell migration)|GO:0035024(negative regulat…	ENSMUST00000038874
882	Mus musculus speckle-type POZ protein (Spop), mRNA [NM_025287]	0.016127858	1350.612262	2	1365.795436	2	A_55_P1979699	NM_025287	Spop	NM_025287	mm|11qD	Mm.285454	20747	GO:0001085(RNA polymerase II transcription factor binding)|GO:0005515(protein binding)|GO:0005634(nucleus)|GO:0016607(nuclear speck)|GO:0031463(Cul3-RING ubiquitin ligase complex)|GO:0031625(ubiquitin protein ligase binding)|GO:0042593(glucose homeostasis)|GO:0042787(protein ubiquitination involved in ubiquitin-dependent protein catabolic process)|GO:0043161(proteasomal ubiquitin-dependent protei…	ENSMUST00000107722	TC1572964
883	lincRNA:chr1:53215418-53244461 reverse strand	2.627426718	34.34860907	1	212.2479034	2	A_30_P01030746	chr1:53215418-53244461_R			mm|1qC1.1
885	lincRNA:chr14:106562325-106660675 forward strand	0.798131527	41.61196673	1	72.35687013	1	A_30_P01018338	chr14:106562325-106660675_F			mm|14qE2.3
886	Mus musculus dual specificity phosphatase 8 (Dusp8), mRNA [NM_008748]	1.189630144	494.8672953	2	1128.763897	2	A_55_P2103206	NM_008748	Dusp8	NM_008748	mm|7qF5	Mm.39725	18218	GO:0004721(phosphoprotein phosphatase activity)|GO:0004725(protein tyrosine phosphatase activity)|GO:0005634(nucleus)|GO:0005737(cytoplasm)|GO:0006470(protein dephosphorylation)|GO:0008138(protein tyrosine/serine/threonine phosphatase activity)|GO:0016311(dephosphorylation)|GO:0016787(hydrolase activity)|GO:0016791(phosphatase activity)	ENSMUST00000039926	TC1583535	MAPK signaling pathway	mmu04010
887	Mus musculus nuclear distribution gene E homolog 1 (A nidulans) (Nde1), transcript variant c, mRNA [NM_001285503]	-0.195697854	1938.894457	2	1692.946543	2	A_55_P2165334	NM_001285503	Nde1	NM_001285503	mm|16qA1	Mm.24105	67203	GO:0000132(establishment of mitotic spindle orientation)|GO:0000775(chromosome, centromeric region)|GO:0000776(kinetochore)|GO:0001764(neuron migration)|GO:0005515(protein binding)|GO:0005622(intracellular)|GO:0005623(cell)|GO:0005694(chromosome)|GO:0005737(cytoplasm)|GO:0005813(centrosome)|GO:0005815(microtubule organizing center)|GO:0005819(spindle)|GO:0005856(cytoskeleton)|GO:0005874(microtubu…	ENSMUST00000117958	TC1676319
888	Mus musculus phosphoglucomutase 1 (Pgm1), mRNA [NM_025700]	0.558111891	783.2680326	2	1153.237676	2	A_51_P427530	NM_025700	Pgm1	NM_025700	mm|5qC3.1	Mm.2325	66681	GO:0000287(magnesium ion binding)|GO:0004614(phosphoglucomutase activity)|GO:0005737(cytoplasm)|GO:0005829(cytosol)|GO:0005975(carbohydrate metabolic process)|GO:0006006(glucose metabolic process)|GO:0008973(phosphopentomutase activity)|GO:0016052(carbohydrate catabolic process)|GO:0016853(isomerase activity)|GO:0016868(intramolecular transferase activity, phosphotransferases)|GO:0046872(metal io…	ENSMUST00000087324	TC1577497	Glycolysis / Gluconeogenesis // Pentose phosphate pathway // Galactose metabolism // Purine metabolism // Starch and sucrose metabolism // Amino sugar and nucleotide sugar metabolism // Metabolic pathways	mmu00010 // mmu00030 // mmu00052 // mmu00230 // mmu00500 // mmu00520 // mmu01100
889	Mus musculus olfactory receptor 1471 (Olfr1471), mRNA [NM_207132]	-0.073238958	22.33949214	0	21.23372422	0	A_66_P100262	NM_207132	Olfr1471	NM_207132	mm|19qA	Mm.377272	258231	GO:0004871(signal transducer activity)|GO:0004930(G-protein coupled receptor activity)|GO:0004984(olfactory receptor activity)|GO:0007165(signal transduction)|GO:0007186(G-protein coupled receptor signaling pathway)|GO:0007608(sensory perception of smell)|GO:0016020(membrane)|GO:0016021(integral to membrane)|GO:0050911(detection of chemical stimulus involved in sensory perception of smell)	ENSMUST00000096203	TC1600568	Olfactory transduction	mmu04740
890	lincRNA:chr8:41730287-41746862 reverse strand	0.145039145	315.0059925	2	348.3212328	2	A_30_P01029975	chr8:41730287-41746862_R			mm|8qA4
891	Mus musculus cytochrome b-561 domain containing 1 (Cyb561d1), transcript variant 1, mRNA [NM_001081320]	0.599195906	380.3219547	2	576.1390834	2	A_55_P2071087	NM_001081320	Cyb561d1	NM_001081320	mm|3qF2.3	Mm.246391	72023	GO:0003674(molecular_function)|GO:0005575(cellular_component)|GO:0006810(transport)|GO:0008150(biological_process)|GO:0016020(membrane)|GO:0016021(integral to membrane)|GO:0046872(metal ion binding)|GO:0055114(oxidation-reduction process)	ENSMUST00000106654	TC1619380
892	lincRNA:chr6:117829576-117834247 forward strand	1.624538931	81.26049575	1	250.561543	2	A_30_P01022162	chr6:117829576-117834247_F			mm|6qF1
893	PREDICTED: Mus musculus transcription elongation factor A protein-like 8-like (LOC102633662), mRNA [XM_006511592]	0.397978542	1186.830073	2	1563.838933	2	A_55_P1972448	XM_006511592	LOC102633662	XM_006511592	mm|9qB		102633662
894	lincRNA:chr5:120253747-120281800 reverse strand	0.026670309	204.6491977	2	208.4676205	2	A_30_P01031447	chr5:120253747-120281800_R			mm|5qF
895	Mus musculus bestrophin 1 (Best1), mRNA [NM_011913]	-0.071006935	21.94676996	0	20.89273974	0	A_55_P2148684	NM_011913	Best1	NM_011913	mm|19qA	Mm.31577	24115	GO:0005254(chloride channel activity)|GO:0005886(plasma membrane)|GO:0006810(transport)|GO:0006811(ion transport)|GO:0006821(chloride transport)|GO:0016020(membrane)|GO:0016021(integral to membrane)|GO:0016323(basolateral plasma membrane)|GO:0030321(transepithelial chloride transport)|GO:0034707(chloride channel complex)|GO:0050908(detection of light stimulus involved in visual perception)|GO:005…	ENSMUST00000117346	TC1692862
897	Mus musculus predicted gene 14137 (Gm14137), mRNA [NM_001039223]	1.181508107	227.0489113	2	514.9781515	2	A_55_P2094484	NM_001039223	Gm14137	NM_001039223	mm|2qE5	Mm.389344	623781	GO:0003674(molecular_function)|GO:0005575(cellular_component)|GO:0005739(mitochondrion)|GO:0008150(biological_process)	ENSMUST00000069711	TC1586268
900	lincRNA:chr12:74135916-74142780 forward strand	0.022314711	484.0461635	2	491.5912901	2	A_30_P01030094	chr12:74135916-74142780_F			mm|12qC3
901	PREDICTED: Mus musculus translation machinery associated 16 homolog (S. cerevisiae) (Tma16), transcript variant X1, mRNA [XM_006509715]	0.744225484	51.76979662	1	86.71827958	1	A_55_P2084458	XM_006509715	Tma16	XM_006509715	mm|8qB3.2		66282	GO:0003674(molecular_function)|GO:0005634(nucleus)|GO:0008150(biological_process)		TC1760443
902	lincRNA:chr17:17492400-17507525 reverse strand	0.29137741	70.25510562	1	85.97877073	1	A_30_P01031269	chr17:17492400-17507525_R			mm|17qA3.2
903	lincRNA:chr9:56910620-56919495 forward strand	0.250211339	487.8915457	2	580.2890972	2	A_30_P01031325	chr9:56910620-56919495_F			mm|9qB
904	Mus musculus chloride intracellular channel 4 (mitochondrial) (Clic4), mRNA [NM_013885]	-1.416401546	15651.71854	2	5863.84765	2	A_51_P127681	NM_013885	Clic4	NM_013885	mm|4qD3	Mm.257765	29876	GO:0001525(angiogenesis)|GO:0001886(endothelial cell morphogenesis)|GO:0005244(voltage-gated ion channel activity)|GO:0005247(voltage-gated chloride channel activity)|GO:0005254(chloride channel activity)|GO:0005515(protein binding)|GO:0005622(intracellular)|GO:0005634(nucleus)|GO:0005737(cytoplasm)|GO:0005739(mitochondrion)|GO:0005773(vacuole)|GO:0005813(centrosome)|GO:0005829(cytosol)|GO:000588…	ENSMUST00000037099	TC1637083
905	lincRNA:chr19:54011403-54018978 forward strand	-3.063424724	547.6554005	2	65.51257098	1	A_30_P01027915	chr19:54011403-54018978_F			mm|19qD2
906	Mus musculus ribosomal protein S8 (Rps8), mRNA [NM_009098]	0.487069002	152857.6746	2	214244.4736	2	A_55_P2093535	NM_009098	Rps8	NM_009098	mm|4qD1	Mm.338718	20116	GO:0000462(maturation of SSU-rRNA from tricistronic rRNA transcript (SSU-rRNA, 5.8S rRNA, LSU-rRNA))|GO:0003735(structural constituent of ribosome)|GO:0005622(intracellular)|GO:0005634(nucleus)|GO:0005737(cytoplasm)|GO:0005840(ribosome)|GO:0006412(translation)|GO:0006414(translational elongation)|GO:0022627(cytosolic small ribosomal subunit)|GO:0030529(ribonucleoprotein complex)|GO:0070062(extrac…	ENSMUST00000133910	TC1775760	Ribosome	mmu03010
907	lincRNA:chr6:134838675-134847075 forward strand	1.049697781	38.22510327	1	79.12963926	1	A_30_P01030333	chr6:134838675-134847075_F			mm|6qG1
908	Q3TZS1_MOUSE (Q3TZS1) Activated spleen cDNA, RIKEN full-length enriched library, clone:F830227N20 product:TGFB-induced factor 2, full insert sequence, partial (93%) [TC1677074]	2.448889006	83.26092369	1	454.6008792	2	A_55_P2155362	TC1677074			mm|2qH1					TC1677074
909		0.179550097	156.2164571	2	176.9199259	2	A_55_P2202558	TC1642866			mm|11qA3.3					TC1642866
910	Mus musculus ArfGAP with coiled-coil, ankyrin repeat and PH domains 1 (Acap1), mRNA [NM_153788]	-2.383047782	4737.366379	2	908.1720044	2	A_55_P2154914	NM_153788	Acap1	NM_153788	mm|11qB3	Mm.288671	216859	GO:0003674(molecular_function)|GO:0004871(signal transducer activity)|GO:0005575(cellular_component)|GO:0005768(endosome)|GO:0006629(lipid metabolic process)|GO:0007165(signal transduction)|GO:0008060(ARF GTPase activator activity)|GO:0008150(biological_process)|GO:0008270(zinc ion binding)|GO:0016020(membrane)|GO:0016042(lipid catabolic process)|GO:0016787(hydrolase activity)|GO:0032312(regulati…	ENSMUST00000108622	TC1577969	Endocytosis	mmu04144
911	lincRNA:chr9:58301467-58323783 reverse strand	-0.954956037	134.6446665	2	69.45743536	1	A_30_P01031964	chr9:58301467-58323783_R			mm|9qB
912	lincRNA:chr9:100977450-100989325 forward strand	0.451724998	1151.534007	2	1574.923787	2	A_30_P01022854	chr9:100977450-100989325_F			mm|9qE4
913	lincRNA:chr8:74431707-74442440 forward strand	-0.043480301	60.75014197	1	58.94655411	1	A_30_P01026710	chr8:74431707-74442440_F			mm|8qB3.3
914	lincRNA:chr2:71576218-71603818 reverse strand	-0.020893224	2544.514538	2	2507.930225	2	A_30_P01025376	chr2:71576218-71603818_R			mm|2qC2
915	Mus musculus carcinoembryonic antigen-related cell adhesion molecule 12 (Ceacam12), transcript variant 1, mRNA [NM_026087]	-1.242109711	48.13175249	1	20.34789059	0	A_55_P2041626	NM_026087	Ceacam12	NM_026087	mm|7qA2	Mm.46089	67315	GO:0003674(molecular_function)|GO:0005575(cellular_component)|GO:0008150(biological_process)	ENSMUST00000032520	TC1578736
916	Mus musculus carboxylesterase 2H (Ces2h), mRNA [NM_001272045]	-4.60457088	494.9930859	2	20.34628767	0	A_55_P2139431	NM_001272045	Ces2h	NM_001272045	mm|8qD3	Mm.491825	436059	GO:0005575(cellular_component)|GO:0008150(biological_process)|GO:0016787(hydrolase activity)|GO:0052689(carboxylic ester hydrolase activity)	ENSMUST00000172032		Drug metabolism - other enzymes	mmu00983
917	lincRNA:chr4:129488462-129516410 forward strand	-1.210701311	742.5539856	2	320.8267878	2	A_30_P01017900	chr4:129488462-129516410_F			mm|4qD2.2
918	Mus musculus myosin binding protein C, slow-type (Mybpc1), transcript variant 2, mRNA [NM_175418]	-0.937698558	38.97760608	1	20.34884526	0	A_55_P2008443	NM_175418	Mybpc1	NM_175418	mm|10qC1	Mm.147208	109272	GO:0005200(structural constituent of cytoskeleton)|GO:0005856(cytoskeleton)|GO:0006936(muscle contraction)	ENSMUST00000124144	TC1653747
919	Mus musculus syntaxin binding protein 2 (Stxbp2), mRNA [NM_011503]	0.295584228	31951.09634	2	39216.19774	2	A_55_P2000668	NM_011503	Stxbp2	NM_011503	mm|8qA1.1	Mm.7247	20911	GO:0001909(leukocyte mediated cytotoxicity)|GO:0005623(cell)|GO:0005737(cytoplasm)|GO:0005829(cytosol)|GO:0005886(plasma membrane)|GO:0006810(transport)|GO:0006887(exocytosis)|GO:0006904(vesicle docking involved in exocytosis)|GO:0015031(protein transport)|GO:0016192(vesicle-mediated transport)|GO:0016324(apical plasma membrane)|GO:0017075(syntaxin-1 binding)|GO:0019905(syntaxin binding)|GO:00300…	ENSMUST00000160708
920	Mus musculus doublecortin domain containing 2a (Dcdc2a), transcript variant 1, mRNA [NM_177577]	-0.251898757	334.8189878	2	281.1777798	2	A_52_P640922	NM_177577	Dcdc2a	NM_177577	mm|13qA3.1	Mm.284719	195208	GO:0001764(neuron migration)|GO:0003674(molecular_function)|GO:0005575(cellular_component)|GO:0007399(nervous system development)|GO:0008542(visual learning)|GO:0035556(intracellular signal transduction)|GO:0048813(dendrite morphogenesis)	ENSMUST00000160363	TC1598797
921	lincRNA:chr1:15837503-15838648 forward strand	2.76040993	21.33082899	0	144.5352983	2	A_30_P01031126	chr1:15837503-15838648_F			mm|1qA3
922	P95335_MYXXA (P95335) Serine-threonine protein kinase (Fragment), partial (6%) [TC1699856]	1.17763217	59.48773253	1	134.5643514	2	A_55_P1967933	TC1699856								TC1699856
923	Mus musculus trichorhinophalangeal syndrome I (human) (Trps1), mRNA [NM_032000]	-1.088130634	5273.521249	2	2480.508618	2	A_51_P513032	NM_032000	Trps1	NM_032000	mm|15qC	Mm.30466	83925	GO:0000122(negative regulation of transcription from RNA polymerase II promoter)|GO:0002062(chondrocyte differentiation)|GO:0003677(DNA binding)|GO:0003700(sequence-specific DNA binding transcription factor activity)|GO:0005515(protein binding)|GO:0005634(nucleus)|GO:0006351(transcription, DNA-dependent)|GO:0006355(regulation of transcription, DNA-dependent)|GO:0007178(transmembrane receptor prot…	ENSMUST00000165201	TC1631107
924	Mus musculus crystallin, beta A2 (Cryba2), mRNA [NM_021541]	-1.461314086	348.7914883	2	126.6678809	2	A_51_P480136	NM_021541	Cryba2	NM_021541	mm|1qC3	Mm.86656	12958	GO:0002088(lens development in camera-type eye)|GO:0005212(structural constituent of eye lens)|GO:0042803(protein homodimerization activity)	ENSMUST00000006721	TC1581501
925	Mus musculus nucleoporin 93 (Nup93), mRNA [NM_172410]	1.138946589	185.5603103	2	408.6412245	2	A_66_P125873	NM_172410	Nup93	NM_172410	mm|8qC5	Mm.458170	71805	GO:0005634(nucleus)|GO:0005643(nuclear pore)|GO:0006810(transport)|GO:0015031(protein transport)|GO:0016020(membrane)|GO:0017056(structural constituent of nuclear pore)|GO:0031965(nuclear membrane)|GO:0034399(nuclear periphery)|GO:0051028(mRNA transport)|GO:0051292(nuclear pore complex assembly)	ENSMUST00000109547	TC1686185	RNA transport	mmu03013
926	Mus musculus K(lysine) acetyltransferase 8 (Kat8), mRNA [NM_026370]	0.84753836	1239.736824	2	2230.817128	2	A_51_P103757	NM_026370	Kat8	NM_026370	mm|7qF3	Mm.425492	67773	GO:0000123(histone acetyltransferase complex)|GO:0000776(kinetochore)|GO:0004402(histone acetyltransferase activity)|GO:0005634(nucleus)|GO:0005694(chromosome)|GO:0006351(transcription, DNA-dependent)|GO:0006355(regulation of transcription, DNA-dependent)|GO:0008134(transcription factor binding)|GO:0016407(acetyltransferase activity)|GO:0016568(chromatin modification)|GO:0016573(histone acetylati…	ENSMUST00000033070	TC1579641
927		0.409299037	55.98964939	1	74.35651649	1	A_55_P2166733	NAP059265-1			mm|10qD2
928	Mus musculus G protein-coupled receptor 39 (Gpr39), mRNA [NM_027677]	2.621219339	44.06565222	1	271.12268	2	A_52_P635015	NM_027677	Gpr39	NM_027677	mm|1qE3	Mm.32727	71111	GO:0002024(diet induced thermogenesis)|GO:0003674(molecular_function)|GO:0004871(signal transducer activity)|GO:0004930(G-protein coupled receptor activity)|GO:0005575(cellular_component)|GO:0005886(plasma membrane)|GO:0007165(signal transduction)|GO:0007186(G-protein coupled receptor signaling pathway)|GO:0008343(adult feeding behavior)|GO:0016020(membrane)|GO:0016021(integral to membrane)|GO:00…	ENSMUST00000027581	TC1591068
929	Mus musculus goosecoid homebox 2 (Gsc2), mRNA [NM_029469]	1.280423965	119.0511776	2	289.1876328	2	A_55_P2116094	NM_029469	Gsc2	NM_029469	mm|16qA3	Mm.463003	195333	GO:0003677(DNA binding)|GO:0003700(sequence-specific DNA binding transcription factor activity)|GO:0005515(protein binding)|GO:0005634(nucleus)|GO:0006357(regulation of transcription from RNA polymerase II promoter)	ENSMUST00000012279	TC1718360
930	lincRNA:chr16:25517037-25531362 reverse strand	2.623386538	21.52526316	0	132.6375551	2	A_30_P01025629	chr16:25517037-25531362_R			mm|16qB1
931		-0.066063126	21.55807481	0	20.59315992	0	A_55_P2118412				mm|XqA7.3
932	lincRNA:chr6:67155508-67216941 reverse strand	0.320141551	30.90401401	1	38.58221009	1	A_30_P01024985	chr6:67155508-67216941_R			mm|6qC1
933	lincRNA:chr4:145539725-145596000 forward strand	-0.361073637	1371.631851	2	1067.931916	2	A_30_P01029960	chr4:145539725-145596000_F			mm|4qE1
934	lincRNA:chr15:97674015-97674423 reverse strand	-0.630793497	393.598385	2	254.1941456	2	A_30_P01024084	chr15:97674015-97674423_R			mm|15qF1
935	Mus musculus RIKEN cDNA 5830415F09 gene (5830415F09Rik), mRNA [NM_029086]	-0.023866696	28.965637	1	28.49039644	1	A_55_P2164890	NM_029086	5830415F09Rik	NM_029086	mm|4qB1	Mm.45973	74753	GO:0003674(molecular_function)|GO:0005575(cellular_component)|GO:0008150(biological_process)|GO:0016787(hydrolase activity)	ENSMUST00000151903	TC1591715
937	Mus musculus sorting nexin 10 (Snx10), transcript variant 1, mRNA [NM_028035]	-1.960989479	1216.221991	2	312.3893341	2	A_51_P120093	NM_028035	Snx10	NM_028035	mm|6qB3	Mm.294166	71982	GO:0005545(1-phosphatidylinositol binding)|GO:0005634(nucleus)|GO:0005737(cytoplasm)|GO:0005768(endosome)|GO:0005783(endoplasmic reticulum)|GO:0005813(centrosome)|GO:0005856(cytoskeleton)|GO:0006810(transport)|GO:0006886(intracellular protein transport)|GO:0007032(endosome organization)|GO:0008289(lipid binding)|GO:0015031(protein transport)|GO:0016020(membrane)|GO:0030030(cell projection organiz…	ENSMUST00000179365	TC1572566
938	Mus musculus laminin, alpha 3 (Lama3), mRNA [NM_010680]	1.247873071	321.1141983	2	762.6174417	2	A_55_P2064333	NM_010680	Lama3	NM_010680	mm|18qA1	Mm.42012	16774	GO:0005102(receptor binding)|GO:0005576(extracellular region)|GO:0005578(proteinaceous extracellular matrix)|GO:0005604(basement membrane)|GO:0005606(laminin-1 complex)|GO:0005608(laminin-3 complex)|GO:0005610(laminin-5 complex)|GO:0005913(cell-cell adherens junction)|GO:0007155(cell adhesion)|GO:0016337(cell-cell adhesion)|GO:0030056(hemidesmosome)|GO:0030155(regulation of cell adhesion)|GO:0030…	ENSMUST00000092070	TC1769923	PI3K-Akt signaling pathway // Focal adhesion // ECM-receptor interaction // Toxoplasmosis // Amoebiasis // Pathways in cancer // Small cell lung cancer	mmu04151 // mmu04510 // mmu04512 // mmu05145 // mmu05146 // mmu05200 // mmu05222
939	Mus musculus plexin A4, opposite strand 1 (Plxna4os1), long non-coding RNA [NR_040277]	1.546079627	28.7619255	1	83.99129944	1	A_55_P2199457	NR_040277	Plxna4os1	NR_040277	mm|6qA3.3	Mm.440860	319849			TC1624963
940	Mus musculus interleukin 1 alpha (Il1a), mRNA [NM_010554]	0.280033257	338.9686706	2	411.5835136	2	A_52_P100926	NM_010554	Il1a	NM_010554	mm|2qF1	Mm.15534	16175	GO:0001660(fever generation)|GO:0005125(cytokine activity)|GO:0005149(interleukin-1 receptor binding)|GO:0005507(copper ion binding)|GO:0005576(extracellular region)|GO:0005615(extracellular space)|GO:0005829(cytosol)|GO:0005886(plasma membrane)|GO:0006954(inflammatory response)|GO:0006955(immune response)|GO:0008285(negative regulation of cell proliferation)|GO:0009986(cell surface)|GO:0010575(p…	ENSMUST00000028882	TC1585770	MAPK signaling pathway // Cytokine-cytokine receptor interaction // Apoptosis // Osteoclast differentiation // Hematopoietic cell lineage // Non-alcoholic fatty liver disease (NAFLD) // Type I diabetes mellitus // Prion diseases // Salmonella infection // Pertussis // Leishmaniasis // Tuberculosis // Measles // Influenza A // Inflammatory bowel disease (IBD) // Rheumatoid arthritis // Graft-versu…	mmu04010 // mmu04060 // mmu04210 // mmu04380 // mmu04640 // mmu04932 // mmu04940 // mmu05020 // mmu05132 // mmu05133 // mmu05140 // mmu05152 // mmu05162 // mmu05164 // mmu05321 // mmu05323 // mmu05332
941	PREDICTED: Mus musculus predicted gene 15466 (Gm15466), mRNA [XM_003085343]	0.463990502	12202.71756	2	16831.84092	2	A_55_P2028511	XM_003085343	Gm15466	XM_003085343	mm|3qA1		100504173
942	Mus musculus peroxisome proliferator activated receptor gamma (Pparg), transcript variant 2, mRNA [NM_011146]	0.370755276	895.3953139	2	1157.772624	2	A_51_P106799	NM_011146	Pparg	NM_011146	mm|6qE3	Mm.3020	19016	GO:0000122(negative regulation of transcription from RNA polymerase II promoter)|GO:0001012(RNA polymerase II regulatory region DNA binding)|GO:0001228(RNA polymerase II transcription regulatory region sequence-specific DNA binding transcription factor activity involved in positive regulation of transcription)|GO:0001818(negative regulation of cytokine production)|GO:0001890(placenta development)…	ENSMUST00000171644	TC1584275	PPAR signaling pathway // AMPK signaling pathway // Osteoclast differentiation // Huntington's disease // Pathways in cancer // Transcriptional misregulation in cancer // Thyroid cancer	mmu03320 // mmu04152 // mmu04380 // mmu05016 // mmu05200 // mmu05202 // mmu05216
943	Mus musculus regulatory subunit of type II PKA R-subunit (RIIa) domain containing 1 (Riiad1), mRNA [NM_025506]	-1.53165899	159.0036609	2	54.99609133	1	A_51_P183213	NM_025506	Riiad1	NM_025506	mm|3qF2.1	Mm.46405	66353	GO:0003674(molecular_function)|GO:0005575(cellular_component)|GO:0008150(biological_process)	ENSMUST00000183915	TC1584828
944	Mus musculus peroxisome proliferator activated receptor gamma (Pparg), transcript variant 2, mRNA [NM_011146]	0.418763396	865.576769	2	1157.086789	2	A_51_P106799	NM_011146	Pparg	NM_011146	mm|6qE3	Mm.3020	19016	GO:0000122(negative regulation of transcription from RNA polymerase II promoter)|GO:0001012(RNA polymerase II regulatory region DNA binding)|GO:0001228(RNA polymerase II transcription regulatory region sequence-specific DNA binding transcription factor activity involved in positive regulation of transcription)|GO:0001818(negative regulation of cytokine production)|GO:0001890(placenta development)…	ENSMUST00000171644	TC1584275	PPAR signaling pathway // AMPK signaling pathway // Osteoclast differentiation // Huntington's disease // Pathways in cancer // Transcriptional misregulation in cancer // Thyroid cancer	mmu03320 // mmu04152 // mmu04380 // mmu05016 // mmu05200 // mmu05202 // mmu05216
945	lincRNA:chr18:82858314-82872414 forward strand	0.687948016	960.5729281	2	1547.473894	2	A_30_P01031682	chr18:82858314-82872414_F			mm|18qE3
946	Mus musculus zinc finger protein 429 (Zfp429), mRNA [NM_001080941]	-2.801625536	602.05421	2	86.34998663	1	A_51_P142989	NM_001080941	Zfp429	NM_001080941	mm|13qB3	Mm.303790	72807	GO:0003674(molecular_function)|GO:0005575(cellular_component)|GO:0008150(biological_process)|GO:0046872(metal ion binding)	ENSMUST00000109732	NP599206
947	Mus musculus RIKEN cDNA 9930111J21 gene 1 (9930111J21Rik1), mRNA [NM_001114679]	0.079790972	3020.069078	2	3191.805013	2	A_55_P2015403	NM_001114679	9930111J21Rik1	NM_001114679	mm|11qB1.2	Mm.441306	667214	GO:0003674(molecular_function)|GO:0005575(cellular_component)|GO:0008150(biological_process)	ENSMUST00000097494	TC1730939
948	PREDICTED: Mus musculus potassium large conductance calcium-activated channel, subfamily M, alpha member 1 (Kcnma1), transcript variant X1, mRNA [XM_006518591]	0.137513779	335.3573326	2	368.8956881	2	A_51_P274073	XM_006518591	Kcnma1	XM_006518591	mm|14qA3	Mm.39513	16531	GO:0001666(response to hypoxia)|GO:0003779(actin binding)|GO:0005216(ion channel activity)|GO:0005244(voltage-gated ion channel activity)|GO:0005249(voltage-gated potassium channel activity)|GO:0005267(potassium channel activity)|GO:0005515(protein binding)|GO:0005737(cytoplasm)|GO:0005783(endoplasmic reticulum)|GO:0005886(plasma membrane)|GO:0005901(caveola)|GO:0006810(transport)|GO:0006811(ion …		TC1585385	cGMP-PKG signaling pathway // Vascular smooth muscle contraction // Insulin secretion // Salivary secretion // Pancreatic secretion	mmu04022 // mmu04270 // mmu04911 // mmu04970 // mmu04972
949		-0.066672133	22.43217882	0	21.41909645	0	A_55_P2176631				mm|11qA3.3
950	lincRNA:chr3:45163252-45179177 reverse strand	2.151405677	22.49119865	0	99.91949788	1	A_30_P01024518	chr3:45163252-45179177_R			mm|3qB
952	Mus musculus kinesin family member C2 (Kifc2), mRNA [NM_010630]	-1.399774758	486.2801918	2	184.2945065	2	A_55_P2149500	NM_010630	Kifc2	NM_010630	mm|15qD3	Mm.378950	16581	GO:0000166(nucleotide binding)|GO:0003777(microtubule motor activity)|GO:0005524(ATP binding)|GO:0005737(cytoplasm)|GO:0005856(cytoskeleton)|GO:0005871(kinesin complex)|GO:0005874(microtubule)|GO:0007018(microtubule-based movement)|GO:0008017(microtubule binding)	ENSMUST00000004294	TC1580057
953	Mus musculus retinitis pigmentosa GTPase regulator (Rpgr), transcript variant 2, mRNA [NM_001177951]	-2.155372608	510.1930733	2	114.5256463	2	A_55_P1968824	NM_001177951	Rpgr	NM_001177951	mm|XqA1.1	Mm.247556	19893	GO:0001750(photoreceptor outer segment)|GO:0005085(guanyl-nucleotide exchange factor activity)|GO:0005515(protein binding)|GO:0005622(intracellular)|GO:0005623(cell)|GO:0005737(cytoplasm)|GO:0005794(Golgi apparatus)|GO:0005813(centrosome)|GO:0005856(cytoskeleton)|GO:0005929(cilium)|GO:0007601(visual perception)|GO:0030030(cell projection organization)|GO:0036064(cilium basal body)|GO:0036126(sper…	ENSMUST00000115533	TC1577406
954	lincRNA:chr18:38302523-38302756 reverse strand	-0.254143386	80.94262007	1	67.86916024	1	A_30_P01029221	chr18:38302523-38302756_R			mm|18qB3
955	lincRNA:chr13:28952570-28953234 reverse strand	2.788730598	22.7866875	0	157.4609098	2	A_30_P01033166	chr13:28952570-28953234_R			mm|13qA3.1
956	lincRNA:chr5:149760472-149827389 reverse strand	0.076230511	296.1803777	2	312.2510828	2	A_30_P01033522	chr5:149760472-149827389_R			mm|5qG3
957	lincRNA:chr9:96964067-96973567 forward strand	2.235230269	22.90977177	0	107.8678744	1	A_30_P01024625	chr9:96964067-96973567_F			mm|9qE3.3
958	lincRNA:chr13:72906878-72923790 forward strand	-0.047603484	22.96217731	0	22.21687592	1	A_30_P01031538	chr13:72906878-72923790_F			mm|13qC1
959		-0.291416279	111.5396812	1	91.13902068	1	A_55_P2137045				mm|14qD1
960	lincRNA:chr1:88396166-88396660 reverse strand	0.063410574	84.51203146	1	88.30941872	1	A_30_P01026221	chr1:88396166-88396660_R			mm|1qD
961	AGENCOURT_10518739 NIH_MGC_169 Mus musculus cDNA clone IMAGE:6706548 5', mRNA sequence [BU938417]	0.348924093	111.4312111	1	141.9199563	2	A_55_P2267240	BU938417	4930471G03Rik	BU938417		Mm.379238	74966
962	Mus musculus makorin, ring finger protein, 1 (Mkrn1), mRNA [NM_018810]	-1.005288719	5526.67864	2	2753.227847	2	A_52_P642207	NM_018810	Mkrn1	NM_018810	mm|6qB1	Mm.270484	54484	GO:0000209(protein polyubiquitination)|GO:0003682(chromatin binding)|GO:0004842(ubiquitin-protein ligase activity)|GO:0008270(zinc ion binding)|GO:0016874(ligase activity)|GO:0046872(metal ion binding)	ENSMUST00000031985	TC1670478
963	Mus musculus DEAD (Asp-Glu-Ala-Asp) box polypeptide 18 (Ddx18), mRNA [NM_025860]	0.409885346	574.443929	2	763.1948442	2	A_55_P2002702	NM_025860	Ddx18	NM_025860	mm|1qE2.3	Mm.44219	66942	GO:0000166(nucleotide binding)|GO:0003676(nucleic acid binding)|GO:0003723(RNA binding)|GO:0004386(helicase activity)|GO:0005524(ATP binding)|GO:0005634(nucleus)|GO:0005730(nucleolus)|GO:0008026(ATP-dependent helicase activity)|GO:0008150(biological_process)|GO:0016787(hydrolase activity)	ENSMUST00000001724	TC1572571
965	Mus musculus predicted gene 11127 (Gm11127), mRNA [NM_001199967]	-0.575288018	19119.71802	2	12832.24177	2	A_55_P2125049	NM_001199967	Gm11127	NM_001199967	mm|17qB1	Mm.484916	100529082	GO:0002474(antigen processing and presentation of peptide antigen via MHC class I)|GO:0005102(receptor binding)|GO:0005886(plasma membrane)|GO:0042605(peptide antigen binding)	ENSMUST00000113742	TC1767467
966	Mus musculus insulin receptor (Insr), mRNA [NM_010568]	-0.47006772	1342.5333	2	969.2160179	2	A_55_P2173927	NM_010568	Insr	NM_010568	mm|8qA1.1	Mm.268003	16337	GO:0000166(nucleotide binding)|GO:0000187(activation of MAPK activity)|GO:0001933(negative regulation of protein phosphorylation)|GO:0001934(positive regulation of protein phosphorylation)|GO:0003007(heart morphogenesis)|GO:0004672(protein kinase activity)|GO:0004713(protein tyrosine kinase activity)|GO:0004714(transmembrane receptor protein tyrosine kinase activity)|GO:0004716(receptor signaling…	ENSMUST00000091291	TC1731374	Ras signaling pathway // Rap1 signaling pathway // cGMP-PKG signaling pathway // HIF-1 signaling pathway // FoxO signaling pathway // PI3K-Akt signaling pathway // AMPK signaling pathway // Adherens junction // Insulin signaling pathway // Ovarian steroidogenesis // Type II diabetes mellitus // Non-alcoholic fatty liver disease (NAFLD) // Aldosterone-regulated sodium reabsorption	mmu04014 // mmu04015 // mmu04022 // mmu04066 // mmu04068 // mmu04151 // mmu04152 // mmu04520 // mmu04910 // mmu04913 // mmu04930 // mmu04932 // mmu04960
967	lincRNA:chr17:5795893-5835243 forward strand	0.128592896	16114.71892	2	17617.0446	2	A_30_P01017687	chr17:5795893-5835243_F			mm|17qA1
968	Mus musculus lin-7 homolog A (C. elegans) (Lin7a), transcript variant 1, mRNA [NM_001039354]	-0.067777169	23.46294735	0	22.38616009	0	A_52_P674467	NM_001039354	Lin7a	NM_001039354	mm|10qD1	Mm.268025	108030	GO:0005515(protein binding)|GO:0005623(cell)|GO:0005886(plasma membrane)|GO:0005923(tight junction)|GO:0006810(transport)|GO:0006887(exocytosis)|GO:0007269(neurotransmitter secretion)|GO:0015031(protein transport)|GO:0016020(membrane)|GO:0016323(basolateral plasma membrane)|GO:0030054(cell junction)|GO:0043005(neuron projection)|GO:0045202(synapse)|GO:0045211(postsynaptic membrane)|GO:0048489(syn…	ENSMUST00000020057	TC1619226
969	lincRNA:chr3:34003359-34537330 forward strand	-0.328851161	395.7002356	2	315.0447488	2	A_30_P01028590	chr3:34003359-34537330_F			mm|3qA3
970	lincRNA:chr5:149751979-149808240 forward strand	-0.143233894	384.334372	2	348.0098433	2	A_30_P01032501	chr5:149751979-149808240_F			mm|5qG3
972	Mus musculus inositol 1,4,5-trisphosphate 3-kinase B (Itpkb), mRNA [NM_001081175]	0.897139564	1851.373637	2	3447.942338	2	A_55_P2070069	NM_001081175	Itpkb	NM_001081175	mm|1qH4	Mm.132535	320404	GO:0000165(MAPK cascade)|GO:0005622(intracellular)|GO:0007166(cell surface receptor signaling pathway)|GO:0008440(inositol-1,4,5-trisphosphate 3-kinase activity)|GO:0016301(kinase activity)|GO:0016310(phosphorylation)|GO:0016740(transferase activity)|GO:0030217(T cell differentiation)|GO:0045059(positive thymic T cell selection)|GO:0045061(thymic T cell selection)|GO:0046579(positive regulation o…	ENSMUST00000070181	TC1598202	Inositol phosphate metabolism // Metabolic pathways // Calcium signaling pathway // Phosphatidylinositol signaling system	mmu00562 // mmu01100 // mmu04020 // mmu04070
973	Mus musculus meiosis 1 associated protein (M1ap), mRNA [NM_033079]	-1.052792854	108.4262012	1	52.26512748	1	A_55_P2175502	NM_033079	M1ap	NM_033079	mm|6qC3	Mm.100652	110958	GO:0003674(molecular_function)|GO:0005737(cytoplasm)|GO:0006396(RNA processing)|GO:0007283(spermatogenesis)|GO:0016021(integral to membrane)|GO:0030154(cell differentiation)|GO:0031497(chromatin assembly)|GO:0051308(male meiosis chromosome separation)	ENSMUST00000113980	TC1624974
974	lincRNA:chr1:63163019-63164281 forward strand	-1.050321386	46.68464086	1	22.54217307	0	A_30_P01033458	chr1:63163019-63164281_F			mm|1qC2
975	lincRNA:chr9:96664617-96683617 forward strand	1.143637029	32.23311846	1	71.21498285	1	A_30_P01022984	chr9:96664617-96683617_F			mm|9qE3.3
976	Mus musculus NOD-derived CD11c +ve dendritic cells cDNA, RIKEN full-length enriched library, clone:F630310D06 product:myeloid leukemia factor 2, full insert sequence. [AK171220]	0.989257933	788.1176828	2	1564.542565	2	A_55_P1964307	AK171220	Mlf2	AK171220	mm|6qF2	Mm.490270	30853	GO:0005515(protein binding)|GO:0005634(nucleus)|GO:0005737(cytoplasm)|GO:0006952(defense response)		TC1730977
977	Mus musculus adult male aorta and vein cDNA, RIKEN full-length enriched library, clone:A530059B06 product:neuregulin 4, full insert sequence. [AK080089]	0.758880622	60.73848307	1	102.7802742	1	A_55_P2115330	AK080089	Nrg4	AK080089	mm|9qB		83961	GO:0005576(extracellular region)|GO:0005886(plasma membrane)|GO:0008083(growth factor activity)|GO:0016020(membrane)|GO:0016021(integral to membrane)		TC1613516	ErbB signaling pathway	mmu04012
978	lincRNA:chr10:126818382-126856582 reverse strand	2.396466882	78.48997381	1	413.2592653	2	A_30_P01026561	chr10:126818382-126856582_R			mm|10qD3
979	Mus musculus Hus1 homolog (S. pombe) (Hus1), mRNA [NM_008316]	-0.070205012	23.68728115	0	22.5621977	0	A_52_P356119	NM_008316	Hus1	NM_008316	mm|11qA1	Mm.42201	15574	GO:0000077(DNA damage checkpoint)|GO:0000724(double-strand break repair via homologous recombination)|GO:0001932(regulation of protein phosphorylation)|GO:0005634(nucleus)|GO:0005730(nucleolus)|GO:0005737(cytoplasm)|GO:0006281(DNA repair)|GO:0006468(protein phosphorylation)|GO:0006974(response to DNA damage stimulus)|GO:0007093(mitotic cell cycle checkpoint)|GO:0008156(negative regulation of DNA …	ENSMUST00000020683	TC1667534
980	Mus musculus glutathione S-transferase, mu 7 (Gstm7), mRNA [NM_026672]	-1.830576385	145.6541595	2	40.950998	1	A_51_P114005	NM_026672	Gstm7	NM_026672	mm|3qF2.3	Mm.458189	68312	GO:0004364(glutathione transferase activity)|GO:0005102(receptor binding)|GO:0005737(cytoplasm)|GO:0006749(glutathione metabolic process)|GO:0008152(metabolic process)|GO:0010880(regulation of release of sequestered calcium ion into cytosol by sarcoplasmic reticulum)|GO:0016529(sarcoplasmic reticulum)|GO:0016740(transferase activity)|GO:0018916(nitrobenzene metabolic process)|GO:0019899(enzyme bi…	ENSMUST00000004137	TC1581653	Glutathione metabolism // Metabolism of xenobiotics by cytochrome P450 // Drug metabolism - cytochrome P450 // Chemical carcinogenesis	mmu00480 // mmu00980 // mmu00982 // mmu05204
981	lincRNA:chr5:30550467-30559008 forward strand	-0.40991631	591.4827109	2	445.1895377	2	A_30_P01025578	chr5:30550467-30559008_F			mm|5qB1
983	lincRNA:chr2:168804720-168854970 forward strand	-0.369269166	113.1697629	1	87.61315317	1	A_30_P01021633	chr2:168804720-168854970_F			mm|2qH3
985	lincRNA:chr11:22510175-22522025 reverse strand	4.446186549	26.20413258	0	571.2224999	2	A_30_P01020025	chr11:22510175-22522025_R			mm|11qA3.2
986	Mus musculus ubiquitin-associated protein 2-like (Ubap2l), transcript variant 5, mRNA [NM_001165985]	0.051364153	6527.353766	2	6763.933074	2	A_55_P2128326	NM_001165985	Ubap2l	NM_001165985	mm|3qF1	Mm.25610	74383	GO:0003674(molecular_function)|GO:0005575(cellular_component)|GO:0008150(biological_process)	ENSMUST00000090908	TC1624285
987	Mus musculus CD59b antigen (Cd59b), mRNA [NM_181858]	2.781916502	26.44676123	0	181.8916685	2	A_55_P1995404	NM_181858	Cd59b	NM_181858	mm|2qE2	Mm.359026	333883	GO:0001775(cell activation)|GO:0001848(complement binding)|GO:0001971(negative regulation of activation of membrane attack complex)|GO:0005576(extracellular region)|GO:0005615(extracellular space)|GO:0005886(plasma membrane)|GO:0007166(cell surface receptor signaling pathway)|GO:0009986(cell surface)|GO:0016020(membrane)|GO:0031225(anchored to membrane)|GO:0031362(anchored to external side of pla…	ENSMUST00000111130	TC1591405	Complement and coagulation cascades // Hematopoietic cell lineage	mmu04610 // mmu04640
988	Mus musculus T cell acute lymphocytic leukemia 2 (Tal2), mRNA [NM_009317]	-0.227994385	26.54651687	0	22.66597457	0	A_52_P385594	NM_009317	Tal2	NM_009317	mm|4qB2	Mm.56955	21350	GO:0003677(DNA binding)|GO:0006351(transcription, DNA-dependent)|GO:0006355(regulation of transcription, DNA-dependent)|GO:0009791(post-embryonic development)|GO:0021794(thalamus development)|GO:0030901(midbrain development)|GO:0035264(multicellular organism growth)|GO:0046983(protein dimerization activity)	ENSMUST00000030124	TC1591238
989	lincRNA:chr1:133839368-133839762 forward strand	1.052825607	42.73746792	1	88.66268435	1	A_30_P01030544	chr1:133839368-133839762_F			mm|1qE4
990	Mus musculus activated spleen cDNA, RIKEN full-length enriched library, clone:F830009N17 product:hypothetical protein, full insert sequence. [AK171768]	-1.158497331	1579.502457	2	707.5837644	2	A_55_P2136813	AK171768	Rab10os	AK171768	mm|12qA1.1	Mm.309774	74173	GO:0003674(molecular_function)|GO:0005575(cellular_component)|GO:0008150(biological_process)		TC1610795
991	Mus musculus phosphogluconate dehydrogenase (Pgd), mRNA [NM_001081274]	0.223663506	3177.75551	2	3710.649251	2	A_52_P84096	NM_001081274	Pgd	NM_001081274	mm|4qE2	Mm.252080	110208	GO:0004616(phosphogluconate dehydrogenase (decarboxylating) activity)|GO:0005634(nucleus)|GO:0005737(cytoplasm)|GO:0006098(pentose-phosphate shunt)|GO:0008114(phosphogluconate 2-dehydrogenase activity)|GO:0009051(pentose-phosphate shunt, oxidative branch)|GO:0016491(oxidoreductase activity)|GO:0016616(oxidoreductase activity, acting on the CH-OH group of donors, NAD or NADP as acceptor)|GO:001932…	ENSMUST00000084124	NP398571	Pentose phosphate pathway // Glutathione metabolism // Metabolic pathways // Carbon metabolism	mmu00030 // mmu00480 // mmu01100 // mmu01200
992	lincRNA:chr11:116936834-116948799 reverse strand	1.063274976	361.6250533	2	755.6769442	2	A_30_P01021643	chr11:116936834-116948799_R			mm|11qE2
993	lincRNA:chr7:69024136-69131056 reverse strand	3.773336872	45.02173663	1	615.615896	2	A_30_P01020931	chr7:69024136-69131056_R			mm|7qC
994	RIKEN cDNA 9330101J02 gene [Source:MGI Symbol;Acc:MGI:2444387] [ENSMUST00000140820]	0.932822899	26.93027565	0	51.41010278	1	A_51_P247393	ENSMUST00000140820		AK029726	mm|7qF4	Mm.458349			ENSMUST00000140820	NP581523
995	lincRNA:chr1:108657255-108667405 forward strand	-0.435238825	31.88709685	1	23.58278215	0	A_30_P01033015	chr1:108657255-108667405_F			mm|1qE2.1
996	Mus musculus predicted gene 5142 (Gm5142), mRNA [NM_001004158]	-2.414381518	126.2086849	1	23.67489074	0	A_52_P1036735	NM_001004158	Gm5142	NM_001004158	mm|14qC3	Mm.81009	380907	GO:0003674(molecular_function)|GO:0005575(cellular_component)|GO:0008150(biological_process)	ENSMUST00000066558	TC1588164
997	Mus musculus coiled-coil domain containing 3 (Ccdc3), mRNA [NM_028804]	0.859429268	1450.863697	2	2632.331634	2	A_51_P277431	NM_028804	Ccdc3	NM_028804	mm|2qA1	Mm.274715	74186	GO:0003674(molecular_function)|GO:0005576(extracellular region)|GO:0005783(endoplasmic reticulum)|GO:0008150(biological_process)	ENSMUST00000027988	TC1581990
998	Mus musculus 0 day neonate head cDNA, RIKEN full-length enriched library, clone:4833407C03 product:BCL2/adenovirus E1B 19 kDa-interacting protein 1, NIP2, full insert sequence. [AK014659]	3.442068927	30.01206982	1	326.1834653	2	A_66_P109978	AK014659	Bnip2	AK014659	mm|9qD	Mm.444586	12175	GO:0001824(blastocyst development)|GO:0005635(nuclear envelope)|GO:0005737(cytoplasm)|GO:0005814(centriole)|GO:0005829(cytosol)|GO:0006915(apoptotic process)|GO:0031616(spindle pole centrosome)|GO:0042802(identical protein binding)|GO:0043231(intracellular membrane-bounded organelle)|GO:0043410(positive regulation of MAPK cascade)|GO:0045666(positive regulation of neuron differentiation)|GO:00510…
999	Mus musculus RIKEN cDNA 2310030G06 gene (2310030G06Rik), mRNA [NM_025865]	0.251902284	253.8414451	2	302.2683497	2	A_51_P227165	NM_025865	2310030G06Rik	NM_025865	mm|9qA5.3	Mm.273375	66952	GO:0003674(molecular_function)|GO:0008150(biological_process)|GO:0070062(extracellular vesicular exosome)	ENSMUST00000034564	TC1583828
1000	Mus musculus RIKEN cDNA 1700125H20 gene (1700125H20Rik), mRNA [NM_028589]	0.098243907	26.98880834	0	28.89070051	1	A_55_P2144115	NM_028589	1700125H20Rik	NM_028589	mm|11qC	Mm.48850	73634	GO:0003674(molecular_function)|GO:0005575(cellular_component)|GO:0008150(biological_process)	ENSMUST00000100681	TC1589704
1001	Mus musculus melanoma antigen, family E, 1 (Magee1), mRNA [NM_053201]	-1.488887198	1056.173792	2	376.3012663	2	A_51_P104430	NM_053201	Magee1	NM_053201	mm|XqD	Mm.24341	107528	GO:0005515(protein binding)|GO:0005634(nucleus)|GO:0005737(cytoplasm)|GO:0005886(plasma membrane)|GO:0008150(biological_process)|GO:0016010(dystrophin-associated glycoprotein complex)|GO:0016020(membrane)|GO:0030425(dendrite)|GO:0045211(postsynaptic membrane)|GO:0048471(perinuclear region of cytoplasm)	ENSMUST00000033578	TC1582490
1002	lincRNA:chr6:86776350-86799450 forward strand	0.847067407	96.71155554	1	173.9686793	2	A_30_P01020898	chr6:86776350-86799450_F			mm|6qD1
1003	PREDICTED: Mus musculus kallikrein B, plasma 1 (Klkb1), transcript variant X1, mRNA [XM_006509290]	4.29175936	36.38550762	1	712.650739	2	A_55_P2412349	XM_006509290	Klkb1	XM_006509290	mm|8qB1.1	Mm.36341	16621	GO:0003824(catalytic activity)|GO:0004252(serine-type endopeptidase activity)|GO:0005576(extracellular region)|GO:0005615(extracellular space)|GO:0006508(proteolysis)|GO:0006954(inflammatory response)|GO:0007596(blood coagulation)|GO:0007599(hemostasis)|GO:0008233(peptidase activity)|GO:0008236(serine-type peptidase activity)|GO:0016787(hydrolase activity)|GO:0031639(plasminogen activation)|GO:00…		TC1606755	Complement and coagulation cascades	mmu04610
1004	Mus musculus 10 days neonate head cDNA, RIKEN full-length enriched library, clone:5530400C07 product:hypothetical protein, full insert sequence. [AK030693]	4.698563962	26.89011359	0	698.2345358	2	A_51_P480398	AK030693		AK030693	mm|6qB3					TC1593015
1005		3.426306346	26.84355374	0	288.576522	2	A_55_P2112135				mm|5qB1
1006	Mus musculus ring finger protein 185 (Rnf185), transcript variant 1, mRNA [NM_145355]	0.636668171	816.0759989	2	1268.781455	2	A_55_P2117711	NM_145355	Rnf185	NM_145355	mm|11qA1	Mm.136973	193670	GO:0003674(molecular_function)|GO:0005575(cellular_component)|GO:0005739(mitochondrion)|GO:0005741(mitochondrial outer membrane)|GO:0005783(endoplasmic reticulum)|GO:0006914(autophagy)|GO:0008150(biological_process)|GO:0008270(zinc ion binding)|GO:0016020(membrane)|GO:0016021(integral to membrane)|GO:0016874(ligase activity)|GO:0046872(metal ion binding)	ENSMUST00000064364	TC1708785	Protein processing in endoplasmic reticulum	mmu04141
1007	lincRNA:chr16:40467818-40468474 forward strand	-2.656146972	409.9124095	2	65.02961079	1	A_30_P01020194	chr16:40467818-40468474_F			mm|16qB4
1008	Mus musculus A kinase (PRKA) anchor protein 5 (Akap5), mRNA [NM_001101471]	-1.716940642	2304.508869	2	701.0157086	2	A_52_P1042732	NM_001101471	Akap5	NM_001101471	mm|12qC3	Mm.311452	238276	GO:0001664(G-protein coupled receptor binding)|GO:0001934(positive regulation of protein phosphorylation)|GO:0003779(actin binding)|GO:0005515(protein binding)|GO:0005516(calmodulin binding)|GO:0005737(cytoplasm)|GO:0005886(plasma membrane)|GO:0006605(protein targeting)|GO:0007165(signal transduction)|GO:0007194(negative regulation of adenylate cyclase activity)|GO:0008179(adenylate cyclase bindi…	ENSMUST00000154078
1009	Mus musculus zinc finger protein 946 (Zfp946), mRNA [NM_198003]	-0.841851284	751.7240345	2	419.4072636	2	A_55_P1979669	NM_198003	Zfp946	NM_198003	mm|17qA3.3	Mm.30767	74149	GO:0003674(molecular_function)|GO:0005575(cellular_component)|GO:0008150(biological_process)|GO:0046872(metal ion binding)	ENSMUST00000088763	TC1630830
1010	lincRNA:chr3:19179899-19216399 reverse strand	0.955735727	3218.948145	2	6243.370419	2	A_30_P01030357	chr3:19179899-19216399_R			mm|3qA2
1011	Mus musculus taurine upregulated gene 1 (Tug1), transcript variant b, long non-coding RNA [NR_002322]	0.615193058	533.9993251	2	817.960387	2	A_51_P119401	NR_002322	Tug1	NR_002322	mm|11qA1	Mm.471608	544752	GO:0003674(molecular_function)|GO:0005575(cellular_component)|GO:0042461(photoreceptor cell development)		TC1597978
1012	Mus musculus 16 days neonate cerebellum cDNA, RIKEN full-length enriched library, clone:9630025H16 product:unclassifiable, full insert sequence. [AK079329]	3.728376292	26.39819869	0	349.8866664	2	A_55_P2249136	AK079329	9630025H16Rik	AK079329	mm|3qE1	Mm.31914	319878			TC1652086
1013	Mus musculus RIKEN cDNA 2410089E03 gene (2410089E03Rik), mRNA [NM_001162906]	-0.738471174	933.725185	2	559.650761	2	A_52_P194851	NM_001162906	2410089E03Rik	NM_001162906	mm|15qA1	Mm.164436	73692	GO:0003674(molecular_function)|GO:0005575(cellular_component)|GO:0008150(biological_process)|GO:0016020(membrane)|GO:0016021(integral to membrane)	ENSMUST00000110617	TC1775543
1014	Mus musculus DNA binding protein with his-thr domain (Dbpht2), mRNA [NM_198866]	2.957542516	26.23193209	0	203.7695518	2	A_66_P113946	NM_198866	Dbpht2	NM_198866	mm|12qC3	Mm.341686	386753	GO:0003674(molecular_function)|GO:0005575(cellular_component)|GO:0008150(biological_process)	ENSMUST00000072100	TC1673934
1015		0.062434313	1467.533659	2	1532.437151	2	A_66_P111735	NAP093408-001			mm|7qA2
1016	Mus musculus fermitin family homolog 2 (Drosophila) (Fermt2), mRNA [NM_146054]	-3.190308069	218.5973412	2	23.9478457	0	A_55_P2012349	NM_146054	Fermt2	NM_146054	mm|14qC1	Mm.210018	218952	GO:0001725(stress fiber)|GO:0005547(phosphatidylinositol-3,4,5-trisphosphate binding)|GO:0005634(nucleus)|GO:0005737(cytoplasm)|GO:0005856(cytoskeleton)|GO:0005886(plasma membrane)|GO:0005925(focal adhesion)|GO:0007155(cell adhesion)|GO:0007160(cell-matrix adhesion)|GO:0007179(transforming growth factor beta receptor signaling pathway)|GO:0007229(integrin-mediated signaling pathway)|GO:0008289(li…	ENSMUST00000045905	TC1574519
1017	Mus musculus zinc finger protein 606 (Zfp606), transcript variant 2, mRNA [NM_001039951]	-0.674560615	782.8239766	2	490.4572289	2	A_55_P1978755	NM_001039951	Zfp606	NM_001039951	mm|7qA1	Mm.98929	67370	GO:0003700(sequence-specific DNA binding transcription factor activity)|GO:0005634(nucleus)|GO:0005737(cytoplasm)|GO:0006355(regulation of transcription, DNA-dependent)|GO:0046872(metal ion binding)	ENSMUST00000123589	TC1587978
1018	Mus musculus RIKEN cDNA 9330151L19 gene (9330151L19Rik), long non-coding RNA [NR_033222]	0.330330057	415.4567226	2	522.3541465	2	A_51_P120066	NR_033222	9330151L19Rik	NR_033222	mm|12qC2	Mm.256223	414085	GO:0003674(molecular_function)|GO:0005575(cellular_component)|GO:0008150(biological_process)	ENSMUST00000181850
1019	Mus musculus membrane protein, palmitoylated (Mpp1), mRNA [NM_008621]	0.324100534	1687.663979	2	2112.759013	2	A_51_P124568	NM_008621	Mpp1	NM_008621	mm|XqA7.3	Mm.391267	17524	GO:0005515(protein binding)|GO:0005622(intracellular)|GO:0016020(membrane)|GO:0030863(cortical cytoskeleton)|GO:0042995(cell projection)|GO:0090022(regulation of neutrophil chemotaxis)	ENSMUST00000033775	TC1738329
1020	Mus musculus predicted gene 5113 (Gm5113), mRNA [NM_001033540]	-0.562616064	1075.436209	2	728.1491444	2	A_55_P2009895	NM_001033540	Gm5113	NM_001033540	mm|7qB1	Mm.434058	330503	GO:0003674(molecular_function)|GO:0005575(cellular_component)|GO:0008150(biological_process)	ENSMUST00000085668	TC1583019
1021	Mus musculus transmembrane and tetratricopeptide repeat containing 2 (Tmtc2), mRNA [NM_177368]	-0.045375926	769.1498228	2	745.3348521	2	A_51_P288916	NM_177368	Tmtc2	NM_177368	mm|10qD1	Mm.25225	278279	GO:0003674(molecular_function)|GO:0005783(endoplasmic reticulum)|GO:0008150(biological_process)|GO:0016020(membrane)|GO:0016021(integral to membrane)	ENSMUST00000061506	TC1580814
1022	lincRNA:chr10:8606683-8665783 forward strand	0.420598409	467.7061582	2	626.0165652	2	A_30_P01029133	chr10:8606683-8665783_F			mm|10qA1
1023	mb98a06.y1 Soares mouse p3NMF19.5 Mus musculus cDNA clone IMAGE:337426 5'. [AI390992]	2.765249097	66.43542287	1	451.671437	2	A_52_P1013543	AI390992	Gm13522	AI390992	mm|2qC1.1	Mm.386100	100041670			TC1651856
1024	Mus musculus coiled-coil domain containing 40 (Ccdc40), mRNA [NM_175430]	4.416774763	64.29043317	1	1373.181803	2	A_55_P2085133	NM_175430	Ccdc40	NM_175430	mm|11qE2	Mm.189885	207607	GO:0001947(heart looping)|GO:0003341(cilium movement)|GO:0003351(epithelial cilium movement)|GO:0003356(regulation of cilium beat frequency)|GO:0003674(molecular_function)|GO:0005737(cytoplasm)|GO:0005929(cilium)|GO:0030324(lung development)|GO:0035469(determination of pancreatic left/right asymmetry)|GO:0042995(cell projection)|GO:0060287(epithelial cilium movement involved in determination of l…	ENSMUST00000133788	NP1221304
1025	lincRNA:chr1:161973754-162006639 reverse strand	1.485673995	126.6529574	2	354.6890423	2	A_30_P01024899	chr1:161973754-162006639_R			mm|1qH2.1
1026	Mus musculus Finkel-Biskis-Reilly murine sarcoma virus (FBR-MuSV) ubiquitously expressed (fox derived), mRNA (cDNA clone MGC:86051 IMAGE:5683472), complete cds. [BC062873]	-0.225556062	1244273.73	2	1064184.163	2	A_55_P2067142	BC062873	Fau	BC062873	mm|19qA	Mm.329631	14109	GO:0002227(innate immune response in mucosa)|GO:0003735(structural constituent of ribosome)|GO:0005515(protein binding)|GO:0005615(extracellular space)|GO:0015935(small ribosomal subunit)|GO:0019731(antibacterial humoral response)|GO:0022627(cytosolic small ribosomal subunit)|GO:0050830(defense response to Gram-positive bacterium)		TC1712277	Ribosome	mmu03010
1027	Mus musculus macrophage migration inhibitory factor (Mif), mRNA [NM_010798]	0.995341409	22823.537	2	45499.91325	2	A_55_P2052848	NM_010798	Mif	NM_010798	mm|10qC1	Mm.2326	17319	GO:0001516(prostaglandin biosynthetic process)|GO:0001934(positive regulation of protein phosphorylation)|GO:0002035(brain renin-angiotensin system)|GO:0002376(immune system process)|GO:0002675(positive regulation of acute inflammatory response)|GO:0002821(positive regulation of adaptive immune response)|GO:0002906(negative regulation of mature B cell apoptotic process)|GO:0004167(dopachrome isom…	ENSMUST00000038169	TC1631268	Tyrosine metabolism // Phenylalanine metabolism	mmu00350 // mmu00360
1028	Mus musculus cDNA clone IMAGE:5361332. [BC110427]	0.061271285	1993.048288	2	2079.516238	2	A_55_P2121349	BC110427		BC110427	mm|2qH4	Mm.441589			ENSMUST00000108961
1029		0.506232231	408.6824328	2	580.4663605	2	A_55_P2172364				mm|4qD2.3
1030	Mus musculus vesicle-associated membrane protein, associated protein A (Vapa), mRNA [NM_013933]	0.4177457	9853.344091	2	13162.4773	2	A_51_P361788	NM_013933	Vapa	NM_013933	mm|17qE1.1	Mm.266767	30960	GO:0004871(signal transducer activity)|GO:0005198(structural molecule activity)|GO:0005783(endoplasmic reticulum)|GO:0005886(plasma membrane)|GO:0005923(tight junction)|GO:0007165(signal transduction)|GO:0008219(cell death)|GO:0015630(microtubule cytoskeleton)|GO:0016020(membrane)|GO:0016021(integral to membrane)|GO:0031175(neuron projection development)|GO:0031982(vesicle)|GO:0043123(positive re…	ENSMUST00000024897	NP1317562	Tight junction	mmu04530
1031	Mus musculus kallikrein 1-related petidase b26 (Klk1b26), mRNA [NM_010644]	1.215718021	49.5537926	1	115.0918283	1	A_55_P2025006	NM_010644	Klk1b26	NM_010644	mm|7qB4	Mm.439663	16618	GO:0002035(brain renin-angiotensin system)|GO:0003824(catalytic activity)|GO:0004252(serine-type endopeptidase activity)|GO:0005615(extracellular space)|GO:0005634(nucleus)|GO:0006508(proteolysis)|GO:0008233(peptidase activity)|GO:0008236(serine-type peptidase activity)|GO:0016787(hydrolase activity)|GO:0031638(zymogen activation)	ENSMUST00000048945	TC1577414	Endocrine and other factor-regulated calcium reabsorption	mmu04961
1032	Mus musculus glucosaminyl (N-acetyl) transferase 1, core 2 (Gcnt1), transcript variant 1, mRNA [NM_173442]	-2.864426142	8712.843284	2	1196.414625	2	A_52_P21550	NM_173442	Gcnt1	NM_173442	mm|19qB	Mm.244825	14537	GO:0003829(beta-1,3-galactosyl-O-glycosyl-glycoprotein beta-1,6-N-acetylglucosaminyltransferase activity)|GO:0005615(extracellular space)|GO:0005794(Golgi apparatus)|GO:0005802(trans-Golgi network)|GO:0008375(acetylglucosaminyltransferase activity)|GO:0009101(glycoprotein biosynthetic process)|GO:0016020(membrane)|GO:0016021(integral to membrane)|GO:0016740(transferase activity)|GO:0016757(transf…	ENSMUST00000169897	TC1576333	Mucin type O-Glycan biosynthesis // Metabolic pathways	mmu00512 // mmu01100
1033	601785258F1 NCI_CGAP_Lu30 Mus musculus cDNA clone IMAGE:4013126 5'. [BF139390]	4.198405917	24.28892183	0	445.9173311	2	A_55_P2341025	BF139390	Igkv4-53	BF139390		Mm.424473	546213
1034	Mus musculus ribosomal protein S27 (Rps27), transcript variant 1, mRNA [NM_027015]	0.079773155	337703.0785	2	356902.1237	2	A_55_P2163622	NM_027015	Rps27	NM_027015	mm|9qF3	Mm.270283	57294	GO:0005515(protein binding)	ENSMUST00000170122	TC1685981	Ribosome	mmu03010
1035	Mus musculus RIKEN cDNA 9130019O22 gene (9130019O22Rik), mRNA [NM_030226]	1.135166759	232.6050241	2	510.9028618	2	A_55_P2084547	NM_030226	9130019O22Rik	NM_030226	mm|7qF3	Mm.200950	78921	GO:0003674(molecular_function)|GO:0005575(cellular_component)|GO:0008150(biological_process)|GO:0046872(metal ion binding)	ENSMUST00000049052	TC1596227
1036	Mus musculus cylicin, basic protein of sperm head cytoskeleton 1 (Cylc1), mRNA [NM_026134]	2.02581194	23.96737635	0	97.60018815	1	A_51_P290937	NM_026134	Cylc1	NM_026134	mm|XqE1	Mm.426142	67407	GO:0003674(molecular_function)|GO:0008150(biological_process)|GO:0043159(acrosomal matrix)	ENSMUST00000101282	TC1601248
1037	RIKEN cDNA 4930408O17 gene [Source:MGI Symbol;Acc:MGI:1921178] [ENSMUST00000021520]	0.866030991	189.7343502	2	345.8177412	2	A_51_P410516	ENSMUST00000021520		XR_381876	mm|12qE	Mm.159092			ENSMUST00000021520	TC1625258
1038	lincRNA:chr13:62580825-62596425 reverse strand	-0.131847218	520.2725601	2	474.8330654	2	A_30_P01020549	chr13:62580825-62596425_R			mm|13qB3
1040	Mus musculus fatty acid binding protein 12 (Fabp12), mRNA [NM_029310]	-2.315382474	368.3237822	2	73.99973859	1	A_55_P2026460	NM_029310	Fabp12	NM_029310	mm|3qA1	Mm.47052	75497	GO:0005215(transporter activity)|GO:0005575(cellular_component)|GO:0006810(transport)|GO:0008150(biological_process)|GO:0008289(lipid binding)	ENSMUST00000029043	TC1588274
1041	Mus musculus cytochrome P450, family 2, subfamily j, polypeptide 13 (Cyp2j13), mRNA [NM_145548]	1.729903188	477.5682719	2	1584.120503	2	A_51_P476481	NM_145548	Cyp2j13	NM_145548	mm|4qC5	Mm.268175	230459	GO:0003674(molecular_function)|GO:0004497(monooxygenase activity)|GO:0005575(cellular_component)|GO:0008150(biological_process)|GO:0016491(oxidoreductase activity)|GO:0046872(metal ion binding)|GO:0055114(oxidation-reduction process)	ENSMUST00000097972		Arachidonic acid metabolism // Linoleic acid metabolism // Metabolic pathways // Serotonergic synapse // Inflammatory mediator regulation of TRP channels // Ovarian steroidogenesis	mmu00590 // mmu00591 // mmu01100 // mmu04726 // mmu04750 // mmu04913
1042		0.366287036	59.67013974	1	76.91666398	1	A_55_P2174524
1043	Mus musculus adult male testis cDNA, RIKEN full-length enriched library, clone:1700021A07 product:hypothetical protein, full insert sequence. [AK006189]	0.763871444	23.2618664	0	39.49960698	1	A_51_P305811	AK006189	1700021A07Rik	AK006189	mm|10qA3		76924	GO:0003674(molecular_function)|GO:0005575(cellular_component)|GO:0008150(biological_process)		TC1593887
1044	Mus musculus NAD kinase 2, mitochondrial (Nadk2), transcript variant 1, mRNA [NM_001085410]	-0.515685304	759.4561516	2	531.2096542	2	A_55_P2052719	NM_001085410	Nadk2	NM_001085410	mm|15qA1	Mm.244226	68646	GO:0000166(nucleotide binding)|GO:0003951(NAD+ kinase activity)|GO:0005524(ATP binding)|GO:0005739(mitochondrion)|GO:0006741(NADP biosynthetic process)|GO:0008152(metabolic process)|GO:0016301(kinase activity)|GO:0016310(phosphorylation)|GO:0016740(transferase activity)|GO:0019674(NAD metabolic process)|GO:0042803(protein homodimerization activity)	ENSMUST00000100790	TC1628482
1045	lincRNA:chr7:26227170-26234328 reverse strand	0.162901262	473.8919818	2	530.5392592	2	A_30_P01022886	chr7:26227170-26234328_R			mm|7qA3
1046	Mus musculus RIKEN cDNA 1110001J03 gene (1110001J03Rik), mRNA [NM_025363]	-0.37842137	7283.091192	2	5602.728329	2	A_51_P406077	NM_025363	1110001J03Rik	NM_025363	mm|6qB1	Mm.158971	66117	GO:0003674(molecular_function)|GO:0005739(mitochondrion)|GO:0008150(biological_process)	ENSMUST00000019833	TC1723188
1047	7021-14 Mouse E14.5 retina lambda ZAP II Library Mus musculus cDNA, mRNA sequence [BU922195]	1.870721211	211.4803206	2	773.4160106	2	A_55_P1953138	BU922195		BU922195	mm|5qE4	Mm.297574
1048	Mus musculus polyamine modulated factor 1 binding protein 1 (Pmfbp1), mRNA [NM_019938]	3.056282595	22.80985376	0	189.7384014	2	A_51_P484500	NM_019938	Pmfbp1	NM_019938	mm|8qD3	Mm.42166	56523	GO:0003674(molecular_function)|GO:0005737(cytoplasm)|GO:0008150(biological_process)	ENSMUST00000034162	TC1587144
1049	zinc finger protein 683 [Source:MGI Symbol;Acc:MGI:3650254] [ENSMUST00000105884]	0.528920829	91.89041933	1	132.584046	2	A_55_P2016888	ENSMUST00000105884			mm|4qD3				ENSMUST00000105884
1050	immunoglobulin heavy constant mu [Source:MGI Symbol;Acc:MGI:96448] [ENSMUST00000103426]	-0.542052359	1239.992302	2	851.6182701	2	A_51_P485421	ENSMUST00000103426		AK088666	mm|12qF1	Mm.342177			ENSMUST00000103426	NP062352
1051	Mus musculus kinesin family member 1B (Kif1b), transcript variant 3, mRNA [NM_001290995]	1.22438927	936.0845708	2	2187.222595	2	A_55_P2058933	NM_001290995	Kif1b	NM_001290995	mm|4qE2	Mm.402393	16561	GO:0000166(nucleotide binding)|GO:0003777(microtubule motor activity)|GO:0005515(protein binding)|GO:0005524(ATP binding)|GO:0005622(intracellular)|GO:0005623(cell)|GO:0005737(cytoplasm)|GO:0005739(mitochondrion)|GO:0005856(cytoskeleton)|GO:0005871(kinesin complex)|GO:0005874(microtubule)|GO:0005875(microtubule associated complex)|GO:0006200(ATP catabolic process)|GO:0007018(microtubule-based mov…	ENSMUST00000060537	TC1647541
1052	Mus musculus SRY (sex determining region Y)-box 9 (Sox9), mRNA [NM_011448]	1.378000301	651.6670225	2	1693.733856	2	A_52_P214630	NM_011448	Sox9	NM_011448	mm|11qE2	Mm.286407	20682	GO:0000976(transcription regulatory region sequence-specific DNA binding)|GO:0000981(sequence-specific DNA binding RNA polymerase II transcription factor activity)|GO:0001046(core promoter sequence-specific DNA binding)|GO:0001077(RNA polymerase II core promoter proximal region sequence-specific DNA binding transcription factor activity involved in positive regulation of transcription)|GO:0001158…	ENSMUST00000000579	TC1574097	cAMP signaling pathway	mmu04024
1054	PREDICTED: Mus musculus uncharacterized LOC102634429 (LOC102634429), transcript variant X1, mRNA [XM_006521612]	0.133650582	189.4249616	2	207.8117224	2	A_55_P1996802	XM_006521612	LOC102634429	XM_006521612	mm|15qD3		102634429			TC1699249
1055	Mus musculus serine/arginine-rich splicing factor 7 (Srsf7), transcript variant 1, mRNA [NM_146083]	-0.320441284	259.3602104	2	207.7021114	2	A_51_P466673	NM_146083	Srsf7	NM_146083	mm|17qE3	Mm.292016	225027	GO:0000166(nucleotide binding)|GO:0003676(nucleic acid binding)|GO:0003723(RNA binding)|GO:0005515(protein binding)|GO:0005634(nucleus)|GO:0005737(cytoplasm)|GO:0006397(mRNA processing)|GO:0006810(transport)|GO:0008270(zinc ion binding)|GO:0008380(RNA splicing)|GO:0046872(metal ion binding)|GO:0048025(negative regulation of nuclear mRNA splicing, via spliceosome)|GO:0051028(mRNA transport)	ENSMUST00000063417	TC1627751	Spliceosome // Herpes simplex infection	mmu03040 // mmu05168
1056	Mus musculus CD55 antigen (Cd55), mRNA [NM_010016]	4.676801149	126.8637271	2	3244.852021	2	A_55_P2101585	NM_010016	Cd55	NM_010016	mm|1qE4	Mm.101591	13136	GO:0001618(viral receptor activity)|GO:0002376(immune system process)|GO:0004857(enzyme inhibitor activity)|GO:0005886(plasma membrane)|GO:0006958(complement activation, classical pathway)|GO:0008289(lipid binding)|GO:0009897(external side of plasma membrane)|GO:0009986(cell surface)|GO:0016020(membrane)|GO:0016324(apical plasma membrane)|GO:0030450(regulation of complement activation, classical …	ENSMUST00000027650	TC1716341	Complement and coagulation cascades // Hematopoietic cell lineage // Viral myocarditis	mmu04610 // mmu04640 // mmu05416
1058	Mus musculus kinesin family member 12 (Kif12), mRNA [NM_010616]	0.005715239	93.06952767	1	93.43895402	1	A_52_P221776	NM_010616	Kif12	NM_010616	mm|4qB3	Mm.216057	16552	GO:0000166(nucleotide binding)|GO:0003777(microtubule motor activity)|GO:0005524(ATP binding)|GO:0005737(cytoplasm)|GO:0005856(cytoskeleton)|GO:0005871(kinesin complex)|GO:0005874(microtubule)|GO:0007018(microtubule-based movement)|GO:0008017(microtubule binding)|GO:0070062(extracellular vesicular exosome)	ENSMUST00000030042	TC1584697
1059	Mus musculus expressed sequence AI987944 (AI987944), transcript variant 1, mRNA [NM_183167]	-0.145371788	459.527387	2	415.4800077	2	A_55_P1989419	NM_183167	AI987944	NM_183167	mm|7qB3	Mm.379390	233168	GO:0003674(molecular_function)|GO:0005575(cellular_component)|GO:0008150(biological_process)|GO:0046872(metal ion binding)	ENSMUST00000071804	TC1581553
1060	lincRNA:chr13:51248372-51259297 forward strand	2.858349619	48.74683826	1	353.50489	2	A_30_P01030230	chr13:51248372-51259297_F			mm|13qA5
1061	lincRNA:chr10:116814196-116920696 forward strand	3.736383897	21.8875228	0	291.7159931	2	A_30_P01019562	chr10:116814196-116920696_F			mm|10qD2
1062	Mus musculus protocadherin 12 (Pcdh12), mRNA [NM_017378]	3.37656191	21.83532294	0	226.7806713	2	A_52_P515769	NM_017378	Pcdh12	NM_017378	mm|18qB3	Mm.12862	53601	GO:0005509(calcium ion binding)|GO:0005886(plasma membrane)|GO:0005887(integral to plasma membrane)|GO:0005911(cell-cell junction)|GO:0005977(glycogen metabolic process)|GO:0007155(cell adhesion)|GO:0007156(homophilic cell adhesion)|GO:0016020(membrane)|GO:0016021(integral to membrane)|GO:0016339(calcium-dependent cell-cell adhesion)|GO:0030054(cell junction)|GO:0060711(labyrinthine layer develop…	ENSMUST00000025311	TC1597776
1063	lincRNA:chr14:28231577-28242027 forward strand	1.266841738	491.2887582	2	1182.208805	2	A_30_P01032611	chr14:28231577-28242027_F			mm|14qA3
1064	Mus musculus adult male spinal cord cDNA, RIKEN full-length enriched library, clone:A330094K24 product:unclassifiable, full insert sequence. [AK020726]	-0.326007516	25.97291385	1	20.71966044	0	A_55_P2351300	AK020726	A330094K24Rik	AK020726	mm|18qE3	Mm.403904	77093
1065	Synthetic construct Mus musculus clone IMAGE:100068124, MGC:195741 olfactory receptor 104 (Olfr104) mRNA, encodes complete protein. [BC167224]	0.337194636	54.05947801	1	68.29321336	1	A_51_P257712	BC167224	Olfr104-ps	BC167224	mm|17qB1		257948			TC1600265
1066	lincRNA:chr13:94725285-94725556 forward strand	-0.068642564	21.65080479	0	20.64479495	0	A_30_P01021194	chr13:94725285-94725556_F			mm|13qD1
1067	AGENCOURT_30293691 NIH_MGC_257 Mus musculus cDNA clone IMAGE:30930553 5', mRNA sequence [CO807821]	0.56661956	322.6306138	2	477.8318101	2	A_55_P2141841	CO807821		CO807821	mm|7qA3	Mm.322323
1068	Mus musculus eukaryotic elongation factor-2 kinase (Eef2k), transcript variant 1, mRNA [NM_007908]	2.054207515	300.919068	2	1249.763358	2	A_52_P590661	NM_007908	Eef2k	NM_007908	mm|7qF2	Mm.25997	13631	GO:0000166(nucleotide binding)|GO:0004674(protein serine/threonine kinase activity)|GO:0004686(elongation factor-2 kinase activity)|GO:0005509(calcium ion binding)|GO:0005516(calmodulin binding)|GO:0005524(ATP binding)|GO:0006414(translational elongation)|GO:0006468(protein phosphorylation)|GO:0008135(translation factor activity, nucleic acid binding)|GO:0016301(kinase activity)|GO:0016310(phosph…	ENSMUST00000047875	TC1665126	AMPK signaling pathway // Oxytocin signaling pathway	mmu04152 // mmu04921
1069	Mus musculus RIKEN cDNA A930004D18 gene (A930004D18Rik), transcript variant 1, long non-coding RNA [NR_028376]	0.385918261	63.82230157	1	83.39604101	1	A_55_P2132268	NR_028376	A930004D18Rik	NR_028376	mm|2qA3	Mm.272221	77940	GO:0003674(molecular_function)|GO:0005575(cellular_component)|GO:0008150(biological_process)	ENSMUST00000066163	TC1757110
1070	Mus musculus ORAI calcium release-activated calcium modulator 3 (Orai3), mRNA [NM_198424]	-2.503779816	620.8973619	2	109.4729919	2	A_55_P2020656	NM_198424	Orai3	NM_198424	mm|7qF3	Mm.36852	269999	GO:0002115(store-operated calcium entry)|GO:0016020(membrane)|GO:0016021(integral to membrane)	ENSMUST00000061587	TC1651059	Calcium signaling pathway	mmu04020
1071	mitochondrial tumor suppressor 1 [Source:MGI Symbol;Acc:MGI:2142572] [ENSMUST00000142936]	-0.521409823	212.7858583	2	148.2459251	2	A_55_P2090787	ENSMUST00000142936	Mtus1	AK043214	mm|8qA4	Mm.149438	102103	GO:0003674(molecular_function)|GO:0005615(extracellular space)|GO:0005634(nucleus)|GO:0005739(mitochondrion)|GO:0005794(Golgi apparatus)|GO:0005886(plasma membrane)|GO:0007049(cell cycle)|GO:0010758(regulation of macrophage chemotaxis)|GO:0016020(membrane)	ENSMUST00000142936	TC1596008
1072	lincRNA:chr2:33496712-33501183 forward strand	1.80931842	56.65997694	1	198.5800015	2	A_30_P01027977	chr2:33496712-33501183_F			mm|2qB
1073	immunoglobulin heavy variable 1-55 [Source:MGI Symbol;Acc:MGI:4439716] [ENSMUST00000103526]	3.169545525	21.42687152	0	192.7911266	2	A_55_P1993001	ENSMUST00000103526		AF303868	mm|12qF2	Mm.489023			ENSMUST00000103526	NP647897
1074	lincRNA:chr9:65651848-65652920 reverse strand	0.756053221	43.5081465	1	73.47934566	1	A_30_P01031108	chr9:65651848-65652920_R			mm|9qC
1075		0.120318881	73660.22062	2	80066.82506	2	A_55_P2004811				mm|4qD2.2
1076	Mus musculus dedicator of cyto-kinesis 3 (Dock3), mRNA [NM_153413]	-0.933772285	138.1718915	2	72.33129423	1	A_55_P2170413	NM_153413	Dock3	NM_153413	mm|9qF1	Mm.150259	208869	GO:0005085(guanyl-nucleotide exchange factor activity)|GO:0005515(protein binding)|GO:0005737(cytoplasm)|GO:0007264(small GTPase mediated signal transduction)|GO:0017124(SH3 domain binding)	ENSMUST00000044532	TC1580447
1077	PREDICTED: Mus musculus uncharacterized LOC102634888 (LOC102634888), transcript variant X2, ncRNA [XR_380527]	0.527148085	104.8988247	1	151.1673528	2	A_55_P2131951	XR_380527	LOC102634888	XR_380527	mm|10qB5.1	Mm.407516	102634888
1078	lincRNA:chr3:36280098-36347798 reverse strand	-0.956935152	877.347609	2	451.9657366	2	A_30_P01025312	chr3:36280098-36347798_R			mm|3qB
1079	Mus musculus zinc finger protein 773 (Zfp773), mRNA [NM_029584]	0.95784022	799.8093895	2	1553.549643	2	A_51_P206445	NM_029584	Zfp773	NM_029584	mm|7qA1	Mm.159732	76373	GO:0003674(molecular_function)|GO:0008150(biological_process)|GO:0046872(metal ion binding)	ENSMUST00000032622	TC1590016
1081	lincRNA:chr11:82593102-82594396 reverse strand	-0.912489268	501.4530075	2	266.4057534	2	A_30_P01027233	chr11:82593102-82594396_R			mm|11qC
1082	lincRNA:chr9:56914085-56914489 forward strand	-0.694514907	32.97711254	1	20.37712018	0	A_30_P01017635	chr9:56914085-56914489_F			mm|9qB
1083	mitochondrially encoded NADH dehydrogenase 5 [Source:MGI Symbol;Acc:MGI:102496] [ENSMUST00000082418]	0.515027325	159391.2086	2	227773.4169	2	A_55_P2050192	ENSMUST00000082418	ND5	AK142726		Mm.466752	17721	GO:0003954(NADH dehydrogenase activity)|GO:0005739(mitochondrion)|GO:0005743(mitochondrial inner membrane)|GO:0006810(transport)|GO:0008137(NADH dehydrogenase (ubiquinone) activity)|GO:0016020(membrane)|GO:0016021(integral to membrane)|GO:0016491(oxidoreductase activity)|GO:0043005(neuron projection)|GO:0055114(oxidation-reduction process)|GO:0070469(respiratory chain)	ENSMUST00000082418	TC1598450	Oxidative phosphorylation // Metabolic pathways // Parkinson's disease	mmu00190 // mmu01100 // mmu05012
1084	lincRNA:chr12:21380896-21387071 forward strand	-1.722284564	67.27263407	1	20.38821093	0	A_30_P01019737	chr12:21380896-21387071_F			mm|12qA1.3
1086	Mus musculus zinc finger protein 503 (Zfp503), mRNA [NM_145459]	1.326675865	1456.437672	2	3653.096406	2	A_51_P126626	NM_145459	Zfp503	NM_145459	mm|14qA3	Mm.292401	218820	GO:0003676(nucleic acid binding)|GO:0005634(nucleus)|GO:0006351(transcription, DNA-dependent)|GO:0006355(regulation of transcription, DNA-dependent)|GO:0008285(negative regulation of cell proliferation)|GO:0010629(negative regulation of gene expression)|GO:0046872(metal ion binding)|GO:0061351(neural precursor cell proliferation)|GO:0070315(G1 to G0 transition involved in cell differentiation)	ENSMUST00000043409	TC1575977
1088	Mus musculus regulator of G-protein signaling 16 (Rgs16), mRNA [NM_011267]	-0.427420878	1024.492203	2	761.8020773	2	A_51_P249286	NM_011267	Rgs16	NM_011267	mm|1qG3	Mm.181709	19734	GO:0005096(GTPase activator activity)|GO:0005737(cytoplasm)|GO:0005886(plasma membrane)|GO:0007186(G-protein coupled receptor signaling pathway)|GO:0009968(negative regulation of signal transduction)|GO:0038032(termination of G-protein coupled receptor signaling pathway)|GO:0043547(positive regulation of GTPase activity)|GO:0045121(membrane raft)	ENSMUST00000027748	NP047400
1089	PREDICTED: Mus musculus lipoma HMGIC fusion partner-like 5 (Lhfpl5), transcript variant X1, mRNA [XM_006524433]	-0.700453833	4352.076886	2	2678.174959	2	A_55_P2117222	XM_006524433	Lhfpl5	XM_006524433	mm|17qA3.3	Mm.284760	328789	GO:0005515(protein binding)|GO:0005886(plasma membrane)|GO:0006810(transport)|GO:0006811(ion transport)|GO:0007605(sensory perception of sound)|GO:0016020(membrane)|GO:0016021(integral to membrane)|GO:0016324(apical plasma membrane)|GO:0032421(stereocilium bundle)|GO:0032426(stereocilium bundle tip)|GO:0050910(detection of mechanical stimulus involved in sensory perception of sound)|GO:0060088(au…
1090	Mus musculus interleukin 10 receptor, beta (Il10rb), mRNA [NM_008349]	0.864394032	269.6704938	2	490.9553107	2	A_55_P2181109	NM_008349	Il10rb	NM_008349	mm|16qC3.3	Mm.4154	16155	GO:0004920(interleukin-10 receptor activity)|GO:0005515(protein binding)|GO:0016020(membrane)|GO:0016021(integral to membrane)|GO:0019221(cytokine-mediated signaling pathway)	ENSMUST00000156133	TC1577442	Cytokine-cytokine receptor interaction // Jak-STAT signaling pathway // Toxoplasmosis // Tuberculosis // Epstein-Barr virus infection	mmu04060 // mmu04630 // mmu05145 // mmu05152 // mmu05169
1091	Mus musculus solute carrier family 50 (sugar transporter), member 1 (Slc50a1), mRNA [NM_009057]	-0.496720303	2983.600626	2	2114.525754	2	A_55_P2000603	NM_009057	Slc50a1	NM_009057	mm|3qF1	Mm.17958	19729	GO:0005634(nucleus)|GO:0005794(Golgi apparatus)|GO:0005886(plasma membrane)|GO:0006810(transport)|GO:0008643(carbohydrate transport)|GO:0012505(endomembrane system)|GO:0016020(membrane)|GO:0016021(integral to membrane)|GO:0042946(glucoside transport)|GO:0042947(glucoside transmembrane transporter activity)|GO:0045815(positive regulation of gene expression, epigenetic)|GO:0055085(transmembrane tra…	ENSMUST00000133575	TC1603234
1092		0.25607369	14655.90508	2	17502.43628	2	A_55_P2049061				mm|17qE2
1093	lincRNA:chr9:24292762-24307562 forward strand	1.342150849	219.3300011	2	556.065185	2	A_30_P01033614	chr9:24292762-24307562_F			mm|9qA4
1094	Mus musculus SWI/SNF related, matrix associated, actin dependent regulator of chromatin, subfamily e, member 1 (Smarce1), mRNA [NM_020618]	-0.082515897	2839.610432	2	2681.754407	2	A_55_P2026291	NM_020618	Smarce1	NM_020618	mm|11qD	Mm.379086	57376	GO:0000790(nuclear chromatin)|GO:0000978(RNA polymerase II core promoter proximal region sequence-specific DNA binding)|GO:0000980(RNA polymerase II distal enhancer sequence-specific DNA binding)|GO:0003677(DNA binding)|GO:0003723(RNA binding)|GO:0005515(protein binding)|GO:0005634(nucleus)|GO:0006337(nucleosome disassembly)|GO:0006338(chromatin remodeling)|GO:0007399(nervous system development)|…	ENSMUST00000103133	TC1572232
1095	Mus musculus family with sequence similarity 175, member A (Fam175a), mRNA [NM_172405]	0.889522683	194.390443	2	360.1205618	2	A_55_P2107957	NM_172405	Fam175a	NM_172405	mm|5qE4	Mm.486560	70681	GO:0005634(nucleus)|GO:0006281(DNA repair)|GO:0006302(double-strand break repair)|GO:0006974(response to DNA damage stimulus)|GO:0010212(response to ionizing radiation)|GO:0016568(chromatin modification)|GO:0031572(G2/M transition DNA damage checkpoint)|GO:0031593(polyubiquitin binding)|GO:0045739(positive regulation of DNA repair)|GO:0070531(BRCA1-A complex)		TC1581147
1096	PREDICTED: Mus musculus zinc finger protein of the cerebellum 3 (Zic3), transcript variant X2, mRNA [XM_006527969]	-0.797825965	126.4026753	2	72.70875678	1	A_55_P2036994	XM_006527969	Zic3	XM_006527969	mm|XqA6		22773	GO:0001947(heart looping)|GO:0003676(nucleic acid binding)|GO:0003677(DNA binding)|GO:0003700(sequence-specific DNA binding transcription factor activity)|GO:0005515(protein binding)|GO:0005634(nucleus)|GO:0005737(cytoplasm)|GO:0006351(transcription, DNA-dependent)|GO:0006355(regulation of transcription, DNA-dependent)|GO:0007275(multicellular organismal development)|GO:0007368(determination of l…	ENSMUST00000088629	TC1588896	Signaling pathways regulating pluripotency of stem cells	mmu04550
1097	Mus musculus transient receptor potential cation channel, subfamily M, member 3 (Trpm3), transcript variant 8, mRNA [NM_001035245]	0.751152574	21.64624732	0	36.43359886	1	A_55_P2075692	NM_001035245	Trpm3	NM_001035245	mm|19qB	Mm.440339	226025	GO:0005261(cation channel activity)|GO:0006810(transport)|GO:0006811(ion transport)|GO:0006812(cation transport)|GO:0016020(membrane)|GO:0016021(integral to membrane)|GO:0034220(ion transmembrane transport)	ENSMUST00000099566	NP1397829
1098	Mus musculus PDZ binding kinase (Pbk), mRNA [NM_023209]	0.294700802	266.3494918	2	326.7124268	2	A_51_P230098	NM_023209	Pbk	NM_023209	mm|14qD1	Mm.24337	52033	GO:0000166(nucleotide binding)|GO:0001933(negative regulation of protein phosphorylation)|GO:0004672(protein kinase activity)|GO:0004674(protein serine/threonine kinase activity)|GO:0005524(ATP binding)|GO:0005575(cellular_component)|GO:0006468(protein phosphorylation)|GO:0016301(kinase activity)|GO:0016310(phosphorylation)|GO:0016740(transferase activity)|GO:0016772(transferase activity, transfe…	ENSMUST00000022612	TC1725602
1100	Mus musculus spastin (Spast), transcript variant 2, mRNA [NM_016962]	0.551339024	4583.12241	2	6716.314757	2	A_51_P348652	NM_016962	Spast	NM_016962	mm|17qE2	Mm.19804	50850	GO:0000166(nucleotide binding)|GO:0001578(microtubule bundle formation)|GO:0003824(catalytic activity)|GO:0005524(ATP binding)|GO:0005634(nucleus)|GO:0005737(cytoplasm)|GO:0005768(endosome)|GO:0005783(endoplasmic reticulum)|GO:0005856(cytoskeleton)|GO:0005874(microtubule)|GO:0006200(ATP catabolic process)|GO:0006888(ER to Golgi vesicle-mediated transport)|GO:0007049(cell cycle)|GO:0007109(cytokin…	ENSMUST00000024869	TC1689480
1101	immunoglobulin kappa chain variable 2-137 [Source:MGI Symbol;Acc:MGI:4439879] [ENSMUST00000103302]	2.313278872	21.80930962	0	108.3947497	2	A_55_P2067620	ENSMUST00000103302		L09027	mm|6qC1	Mm.360305			ENSMUST00000103302	TC1642325
1102	lincRNA:chr12:70213282-70225157 reverse strand	0.20045476	4250.734255	2	4884.350828	2	A_30_P01026906	chr12:70213282-70225157_R			mm|12qC2
1103	lincRNA:chr4:146124275-146149125 reverse strand	-1.7599853	1164.359886	2	343.7786231	2	A_30_P01027328	chr4:146124275-146149125_R			mm|4qE1
1104	lincRNA:chr6:67016874-67030651 forward strand	2.73107971	21.95125166	0	145.7458515	2	A_30_P01024720	chr6:67016874-67030651_F			mm|6qC1
1105	Mus musculus nucleoporin 50 (Nup50), mRNA [NM_016714]	0.435789046	886.6330562	2	1199.304584	2	A_51_P411297	NM_016714	Nup50	NM_016714	mm|15qE2	Mm.28379	18141	GO:0001841(neural tube formation)|GO:0005487(nucleocytoplasmic transporter activity)|GO:0005515(protein binding)|GO:0005622(intracellular)|GO:0005623(cell)|GO:0005634(nucleus)|GO:0005643(nuclear pore)|GO:0006913(nucleocytoplasmic transport)|GO:0030529(ribonucleoprotein complex)|GO:0031965(nuclear membrane)	ENSMUST00000165443	TC1710353	RNA transport	mmu03013
1106	lincRNA:chr2:118408095-118415745 forward strand	1.209813045	22.05364868	0	51.01177878	1	A_30_P01024846	chr2:118408095-118415745_F			mm|2qE5
1107	Mus musculus taste receptor, type 2, member 136 (Tas2r136), mRNA [NM_181276]	-1.01603206	42.69954671	1	21.11383572	0	A_66_P102271	NM_181276	Tas2r136	NM_181276	mm|6qG1	Mm.377889	353165	GO:0001580(detection of chemical stimulus involved in sensory perception of bitter taste)|GO:0004871(signal transducer activity)|GO:0004930(G-protein coupled receptor activity)|GO:0007165(signal transduction)|GO:0007186(G-protein coupled receptor signaling pathway)|GO:0008527(taste receptor activity)|GO:0016020(membrane)|GO:0016021(integral to membrane)|GO:0050896(response to stimulus)|GO:0050909…	ENSMUST00000065532	NP802998	Taste transduction	mmu04742
1108		-0.764096288	380.5383535	2	224.0693903	2	A_55_P2052465	NAP029844-1			mm|17qC
1109	lincRNA:chr2:151992806-152025456 reverse strand	0.721540762	3740.345893	2	6167.613899	2	A_30_P01020580	chr2:151992806-152025456_R			mm|2qG3
1110	lincRNA:chr18:63226635-63227111 reverse strand	0.035474241	79.83383322	1	81.8211903	1	A_30_P01033442	chr18:63226635-63227111_R			mm|18qE1
1111		-0.259471299	1889.040455	2	1578.093077	2	A_55_P2106404				mm|10qD3
1112	Mus musculus kalirin, RhoGEF kinase (Kalrn), transcript variant 1, mRNA [NM_177357]	3.231180865	22.38896401	0	210.24049	2	A_55_P2160628	NM_177357	Kalrn	NM_177357	mm|16qB3	Mm.82274	545156	GO:0000166(nucleotide binding)|GO:0004672(protein kinase activity)|GO:0004674(protein serine/threonine kinase activity)|GO:0005085(guanyl-nucleotide exchange factor activity)|GO:0005089(Rho guanyl-nucleotide exchange factor activity)|GO:0005524(ATP binding)|GO:0005737(cytoplasm)|GO:0005856(cytoskeleton)|GO:0006468(protein phosphorylation)|GO:0007399(nervous system development)|GO:0007409(axonogen…		TC1598665
1113	Mus musculus 2-cell-stage, variable group, member 1 (Tcstv1), mRNA [NM_018756]	-0.06597614	22.44365369	0	21.44039399	0	A_51_P481768	NM_018756	Tcstv1	NM_018756		Mm.302175	54382	GO:0003674(molecular_function)|GO:0005575(cellular_component)|GO:0008150(biological_process)	ENSMUST00000178510	TC1587433
1114		-0.066860467	22.50945019	0	21.49007252	0	A_55_P2055888				mm|8qA2
1115	lincRNA:chr14:55671783-55680316 reverse strand	3.774752335	22.56342541	0	308.8294518	2	A_30_P01020880	chr14:55671783-55680316_R			mm|14qC3
1116	Mus musculus membrane protein, palmitoylated (Mpp1), mRNA [NM_008621]	0.566374419	1612.306527	2	2387.499563	2	A_51_P124568	NM_008621	Mpp1	NM_008621	mm|XqA7.3	Mm.391267	17524	GO:0005515(protein binding)|GO:0005622(intracellular)|GO:0016020(membrane)|GO:0030863(cortical cytoskeleton)|GO:0042995(cell projection)|GO:0090022(regulation of neutrophil chemotaxis)	ENSMUST00000033775	TC1738329
1117	COMM domain containing 7 [Source:MGI Symbol;Acc:MGI:1914197] [ENSMUST00000147822]	-0.816345026	414.5489084	2	235.4135391	2	A_55_P2178743	ENSMUST00000147822	Commd7	XM_006500480	mm|2qH1		99311	GO:0005575(cellular_component)|GO:0032088(negative regulation of NF-kappaB transcription factor activity)|GO:0033209(tumor necrosis factor-mediated signaling pathway)|GO:0045892(negative regulation of transcription, DNA-dependent)|GO:0051059(NF-kappaB binding)	ENSMUST00000147822	TC1620821
1118	Mus musculus predicted gene 9776 (Gm9776), long non-coding RNA [NR_045619]	0.161855249	241.6637883	2	270.3552851	2	A_55_P2113940	NR_045619	Gm9776	NR_045619	mm|13qD1	Mm.174191	328309	GO:0003674(molecular_function)|GO:0005575(cellular_component)|GO:0008150(biological_process)	ENSMUST00000059598	TC1585199
1119	lincRNA:chr1:93744621-93825321 reverse strand	-0.374813141	22005.84391	2	16971.02332	2	A_30_P01022105	chr1:93744621-93825321_R			mm|1qD
1120	lincRNA:chr13:74642700-74701900 forward strand	-0.644490537	771.2503744	2	493.3832531	2	A_30_P01018631	chr13:74642700-74701900_F			mm|13qC1
1121	Mus musculus DnaJ (Hsp40) homolog, subfamily C, member 5 (Dnajc5), transcript variant 1, mRNA [NM_001271585]	0.227928179	877.8306363	2	1028.072997	2	A_55_P2093720	NM_001271585	Dnajc5	NM_001271585	mm|2qH4	Mm.140761	13002	GO:0001948(glycoprotein binding)|GO:0005739(mitochondrion)|GO:0005765(lysosomal membrane)|GO:0005886(plasma membrane)|GO:0008021(synaptic vesicle)|GO:0016020(membrane)|GO:0043008(ATP-dependent protein binding)|GO:0043524(negative regulation of neuron apoptotic process)	ENSMUST00000108796	TC1601668	Protein processing in endoplasmic reticulum	mmu04141
1122	lincRNA:chr9:88577769-88614651 reverse strand	-1.520225084	186.5752954	2	65.04602887	1	A_30_P01024877	chr9:88577769-88614651_R			mm|9qE3.1
1124	Mus musculus zinc finger, MYM-type 3 (Zmym3), transcript variant 1, mRNA [NM_019831]	0.475116429	209.6694555	2	291.4469158	2	A_55_P2122688	NM_019831	Zmym3	NM_019831	mm|XqD	Mm.23458	56364	GO:0005634(nucleus)|GO:0007010(cytoskeleton organization)|GO:0008270(zinc ion binding)|GO:0022604(regulation of cell morphogenesis)|GO:0046872(metal ion binding)	ENSMUST00000063577	NP711493
1125	Mus musculus 0 day neonate cerebellum cDNA, RIKEN full-length enriched library, clone:C230004F18 product:hypothetical protein, full insert sequence. [AK082088]	-0.066995955	23.14720425	0	22.09686956	0	A_55_P2013705	AK082088	C230004F18Rik	AK082088	mm|XqA6	Mm.127263	331424	GO:0003674(molecular_function)|GO:0005575(cellular_component)|GO:0008150(biological_process)		TC1590669
1126	lincRNA:chr17:6806500-6861042 forward strand	-0.0671012	23.20246768	0	22.14800957	0	A_30_P01032659	chr17:6806500-6861042_F			mm|17qA1
1127	Mus musculus visual cortex cDNA, RIKEN full-length enriched library, clone:K530005K05 product:unclassifiable, full insert sequence. [AK158912]	-0.34949878	1302.808582	2	1022.518077	2	A_55_P2071581	AK158912	Gm7710	AK158912	mm|7qD1	Mm.425462	665610
1128	Mus musculus heterogeneous nuclear ribonucleoprotein U-like 1 (Hnrnpul1), transcript variant 1, mRNA [NM_144922]	0.005706965	6570.684409	2	6596.727982	2	A_55_P2025855	NM_144922	Hnrnpul1	NM_144922	mm|7qA3	Mm.254223	232989	GO:0003676(nucleic acid binding)|GO:0003723(RNA binding)|GO:0005634(nucleus)|GO:0006351(transcription, DNA-dependent)|GO:0006355(regulation of transcription, DNA-dependent)|GO:0019899(enzyme binding)|GO:0030529(ribonucleoprotein complex)	ENSMUST00000043765	TC1575208	Influenza A	mmu05164
1129	Mus musculus olfactory receptor 1512 (Olfr1512), mRNA [NM_146432]	-0.067389276	23.35671815	0	22.29079852	0	A_51_P521307	NM_146432	Olfr1512	NM_146432	mm|14qC2	Mm.377493	258424	GO:0004871(signal transducer activity)|GO:0004930(G-protein coupled receptor activity)|GO:0004984(olfactory receptor activity)|GO:0005886(plasma membrane)|GO:0007165(signal transduction)|GO:0007186(G-protein coupled receptor signaling pathway)|GO:0007608(sensory perception of smell)|GO:0016020(membrane)|GO:0016021(integral to membrane)|GO:0050896(response to stimulus)|GO:0050911(detection of chem…	ENSMUST00000071221	NP830832	Olfactory transduction	mmu04740
1130	Mus musculus ubiquitin specific peptidase 26 (Usp26), mRNA [NM_031388]	-0.392794205	382.3592863	2	291.2251008	2	A_55_P2067161	NM_031388	Usp26	NM_031388	mm|XqA5	Mm.242827	83563	GO:0005634(nucleus)|GO:0006508(proteolysis)|GO:0006511(ubiquitin-dependent protein catabolic process)|GO:0008233(peptidase activity)|GO:0008234(cysteine-type peptidase activity)|GO:0016579(protein deubiquitination)|GO:0016787(hydrolase activity)	ENSMUST00000114869	TC1594781
1131	Mus musculus keratin associated protein 20-2 (Krtap20-2), mRNA [NM_001163615]	0.217690197	15434.96248	2	17948.85947	2	A_55_P2070940	NM_001163615	Krtap20-2	NM_001163615	mm|16qC3.3	Mm.459837	622935	GO:0003674(molecular_function)|GO:0005575(cellular_component)|GO:0008150(biological_process)	ENSMUST00000169954	TC1642982
1132	lincRNA:chr13:26649529-26838004 reverse strand	0.537046751	198.5776898	2	288.1360744	2	A_30_P01020691	chr13:26649529-26838004_R			mm|13qA3.1
1133	Mus musculus family with sequence similarity 3, member C (Fam3c), mRNA [NM_138587]	-1.371956934	5691.401552	2	2198.968651	2	A_52_P362111	NM_138587	Fam3c	NM_138587	mm|6qA3.1	Mm.490307	27999	GO:0003674(molecular_function)|GO:0005576(extracellular region)|GO:0005794(Golgi apparatus)|GO:0007275(multicellular organismal development)|GO:0008150(biological_process)|GO:0031410(cytoplasmic vesicle)	ENSMUST00000165576	TC1654950
1134	Mus musculus myeloid-associated differentiation marker-like 2 (Myadml2), transcript variant 1, mRNA [NM_026751]	-0.068344167	23.57220764	0	22.4815688	0	A_52_P708507	NM_026751	Myadml2	NM_026751	mm|11qE2	Mm.194594	68515	GO:0003674(molecular_function)|GO:0005737(cytoplasm)|GO:0008150(biological_process)|GO:0016020(membrane)|GO:0016021(integral to membrane)		TC1586726
1135	lincRNA:chr10:18104309-18104881 forward strand	-0.067780427	23.60280009	0	22.5195437	0	A_30_P01025445	chr10:18104309-18104881_F			mm|10qA3
1136	Mus musculus peptidyl-tRNA hydrolase 1 homolog (S. cerevisiae) (Ptrh1), mRNA [NM_178595]	1.22330133	107.310183	1	250.5482246	2	A_52_P605812	NM_178595	Ptrh1	NM_178595	mm|2qB	Mm.268037	329384	GO:0004045(aminoacyl-tRNA hydrolase activity)|GO:0005739(mitochondrion)|GO:0016787(hydrolase activity)	ENSMUST00000066352	TC1583278
1137	protein kinase D3 [Source:MGI Symbol;Acc:MGI:1922542] [ENSMUST00000124229]	-0.068306231	23.65900533	0	22.56494387	0	A_55_P2038384	ENSMUST00000124229	Prkd3	XM_006525065	mm|17qE3		75292	GO:0000166(nucleotide binding)|GO:0004672(protein kinase activity)|GO:0004674(protein serine/threonine kinase activity)|GO:0004697(protein kinase C activity)|GO:0005524(ATP binding)|GO:0005634(nucleus)|GO:0005737(cytoplasm)|GO:0006468(protein phosphorylation)|GO:0016020(membrane)|GO:0016301(kinase activity)|GO:0016310(phosphorylation)|GO:0016740(transferase activity)|GO:0016772(transferase activi…	ENSMUST00000124229	TC1607231	Rap1 signaling pathway	mmu04015
1138	lincRNA:chr18:69923410-69965360 reverse strand	0.411923317	94.2725817	1	125.4257409	2	A_30_P01031531	chr18:69923410-69965360_R			mm|18qE2
1139	lincRNA:chr1:137689555-137692960 reverse strand	0.520660897	23.70710237	0	34.01050047	1	A_30_P01021149	chr1:137689555-137692960_R			mm|1qE4
1140	Mus musculus heparan sulfate (glucosamine) 3-O-sulfotransferase 6 (Hs3st6), mRNA [NM_001012402]	0.067877672	9780.159288	2	10251.30473	2	A_55_P2043062	NM_001012402	Hs3st6	NM_001012402	mm|17qA3.3	Mm.328848	328779	GO:0005575(cellular_component)|GO:0005794(Golgi apparatus)|GO:0008146(sulfotransferase activity)|GO:0008467([heparan sulfate]-glucosamine 3-sulfotransferase 1 activity)|GO:0016020(membrane)|GO:0016021(integral to membrane)|GO:0016740(transferase activity)	ENSMUST00000044922	TC1590972
1141	lincRNA:chr17:66802920-66834745 forward strand	1.151378678	58.62080573	1	130.2120877	2	A_30_P01027529	chr17:66802920-66834745_F			mm|17qE1.1
1142	lincRNA:chr7:46705675-46735750 reverse strand	1.86348628	241.571015	2	879.0429412	2	A_30_P01020850	chr7:46705675-46735750_R			mm|7qB3
1143	Mus musculus predicted gene 13125 (Gm13125), mRNA [NM_001115077]	-0.06984622	23.73997897	0	22.61801681	0	A_55_P2136793	NM_001115077	Gm13125	NM_001115077	mm|4qE1	Mm.473686	627009	GO:0003674(molecular_function)|GO:0005575(cellular_component)|GO:0008150(biological_process)	ENSMUST00000121109
1144	lincRNA:chr13:70762342-70776512 reverse strand	2.265056057	83.45188293	1	401.1307497	2	A_30_P01032882	chr13:70762342-70776512_R			mm|13qC1
1145	Mus musculus suppressor of cytokine signaling 2 (Socs2), transcript variant 1, mRNA [NM_007706]	-1.228304987	135.4041734	2	57.79302214	1	A_55_P1992838	NM_007706	Socs2	NM_007706	mm|10qC2	Mm.490329	216233	GO:0005131(growth hormone receptor binding)|GO:0005159(insulin-like growth factor receptor binding)|GO:0005622(intracellular)|GO:0007595(lactation)|GO:0009968(negative regulation of signal transduction)|GO:0032355(response to estradiol stimulus)|GO:0032870(cellular response to hormone stimulus)|GO:0035556(intracellular signal transduction)|GO:0040008(regulation of growth)|GO:0040014(regulation of…	ENSMUST00000052528	TC1700554	Jak-STAT signaling pathway // Insulin signaling pathway // Prolactin signaling pathway // Type II diabetes mellitus	mmu04630 // mmu04910 // mmu04917 // mmu04930
1146	Mus musculus non-SMC element 4 homolog A (S. cerevisiae) (Nsmce4a), mRNA [NM_001162855]	0.00165552	8368.08175	2	8377.689797	2	A_51_P106428	NM_001162855	Nsmce4a	NM_001162855	mm|7qF3	Mm.21714	67872	GO:0003674(molecular_function)|GO:0005634(nucleus)|GO:0030915(Smc5-Smc6 complex)|GO:2001022(positive regulation of response to DNA damage stimulus)	ENSMUST00000162510	TC1724900
[truncated: 58,243 more rows]
